# Supplementary material for: Evaluating the potential cost-effectiveness of microarray patches to expand access to hepatitis B birth dose vaccination in low-and middle-income countries: A modelling study
Source: PLOS Glob Public Health. 2022 May 23;2(5):e0000394. doi: 10.1371/journal.pgph.0000394 (PMC10021446; doi:10.1371/journal.pgph.0000394)
Supplement: S1 File — (XLSX) [file pgph.0000394.s002.xlsx]

## Sheet: inputs
Model Setting	Afghanistan																										Afghanistan
																											Albania
WHO Region	EMRO																										Algeria
GBD Super Region	North Africa and Middle East																										Argentina
GBD World Region	North Africa and Middle East																										Armenia
World Bank Classification (2020 Financial Year)	Low Income																										Azerbaijan
																											Belarus
																											Belize
Demography Data								Life Table (All Cause Mortality Rate)																			Benin
Population (2020)	38928341							0-1 years	0.0517059																		Bhutan
Births (2020)	1.27903e+06							1-5 years	0.00426061																		Brazil
Facility Births (%)	0.563							5-9 years	0.00132237																		Bulgaria
Life Expectancy (Years)	64.279							10-14 years	0.00104034																		Cabo Verde
								15-19 years	0.00167763																		Cambodia
Epidemiological Data								20-24 years	0.00233766																		China
HBsAg seroprevalence (2019)	0.015	(1.14, 1.92)						25-29 years	0.00254598																		Colombia
HBeAg seroprevalence (HBsAg positive pregnant women)	0.269184	(14.98, 37.62)						30-34 years	0.00291444																		Costa Rica
HBeAg positive risk transmission risk	0.8	(70, 90)						35-39 years	0.00360904																		Côte d'Ivoire
HBeAg negative risk transmission risk	0.175	(5, 30)						40-44 years	0.00476468																		Cuba
2019-2020 hepatitis B birth dose coverage	0.38							45-49 years	0.0066694																		Djibouti
2019-2020 infant three-dose hepatitis B coverage	0.7							50-54 years	0.00971111																		Dominica
								55-59 years	0.0143193																		Dominican Republic (the)
Vaccine Cost Data								60-64 years	0.0215764																		Ecuador
Cold Chain, Facility	1.18333	(0.68, 2.1)						65-69 years	0.0215764																		Egypt
Cold Chain, Community	1.66333	(1.13, 2.61)						70-74 years	0.0324974																		El Salvador
MAP, Facility	0.777348	(0.21, 2.09)						75-79 years	0.0495416																		Fiji
MAP, Community (qualified health worker)	1.25735	(0.67, 2.6)						80-84 years	0.0737841																		Georgia
MAP, Community (trained lay-health worker)	1.25519	(0.66, 2.59)						85-89 years	0.104847																		Grenada
								90-94 years	0.137304																		Guatemala
Disease Management Cost Data								95+ years	0.163374																		Guyana
Diagnosis	2.42399	(0.57, 5.43)																									Honduras
Chronic	24.7494	(7.63, 114.42)																									India
Compensated Cirrhosis	54.4947	(37.06, 144.38)																									Indonesia
Decompensated Cirrhosis	54.7681	(37.12, 144.76)																									Iran (Islamic Republic of)
Hepatocellular Carcinoma	54.6425	(37.12, 144.58)																									Iraq
																											Kazakhstan
																											Kiribati
Note: Where LMIC values are 0, WHO regional averages were used in place for analysis																											Korea (the Democratic People's Republic of)
																											Kyrgyzstan
																											Lao People's Democratic Republic (the)
																											Lebanon
																											Malaysia
																											Maldives
																											Marshall Islands (the)
																											Mexico
																											Micronesia (Federated States of)
																											Moldova (the Republic of)
																											Mongolia
																											Morocco
																											Myanmar
																											Namibia
																											Nauru
																											North Macedonia
																											Palestine, State of
																											Papua New Guinea
																											Peru
																											Philippines (the)
																											Romania
																											Saint Lucia
																											Saint Vincent and the Grenadines
																											Samoa
																											São Tomé and Principe
																											Senegal
																											Serbia
																											Solomon Islands
																											Suriname
																											Tajikistan
																											Thailand
																											Timor-Leste
																											Tonga
																											Tunisia
																											Turkey
																											Turkmenistan
																											Tuvalu
																											Ukraine
																											Uzbekistan
																											Vanuatu
																											Venezuela (Bolivarian Republic of)
																											Viet Nam
																											Zambia
																											AFRO
																											AMRO
																											EMRO
																											EURO
																											SEARO
																											WPRO
																											All LMICs

## Sheet: outputs
Setting	Afghanistan
Per Capita GDP	516.748
WTP threshold (Ochaleck et al)	0
		MAPs Administered	DALYs Averted (vs Baseline)	Disease Management Costs ('000 US$)	Vaccination Costs ('000 US$)		ICER (US$1.65 per MAP)	ICER (US$3.30 per MAP)	ICER (US$5.00 per MAP)
	Baseline	--	14556 (11727, 17849)	3888 (2780, 5419)	696 (627, 786)		--	--	--
	1% Additional Coverage from MAPs	4259 (4148, 4371)	70 (56, 85)	3870 (2766, 5394)	703 (633, 792)		-72.95 (-176.78, 5.18)	32.35 (-72.86, 118.15)	134.05 (32.7, 237.58)
	+1% Replacement Coverage	5892 (5751, 6040)	73 (59, 90)	3870 (2766, 5392)	703 (634, 791)		-50.07 (-150.36, 28.06)	84.24 (-15.24, 175.77)	218.26 (118.93, 342.5)
	+5% Replacement Coverage	12431 (12155, 12703)	88 (70, 107)	3866 (2763, 5386)	701 (633, 788)		18.66 (-78.26, 100.81)	251.76 (146.08, 377.18)	498.74 (361.41, 681.61)
	+10% Replacement Coverage	20606 (20122, 21057)	105 (84, 129)	3861 (2759, 5378)	697 (631, 785)		73.58 (-21.14, 170.89)	399.48 (271.74, 563.98)	748.17 (561.23, 985.71)
	5% Additional Coverage from MAPs	21294 (20739, 21854)	348 (281, 427)	3799 (2712, 5288)	728 (659, 815)		-72.95 (-176.78, 5.18)	32.35 (-72.86, 118.15)	134.05 (32.7, 237.58)
	+1% Replacement Coverage	22906 (22331, 23521)	352 (284, 431)	3798 (2711, 5287)	728 (659, 815)		-67.16 (-171.81, 9.94)	45.72 (-60.08, 131.44)	150.33 (49.84, 259.82)
	+5% Replacement Coverage	29458 (28756, 30200)	366 (294, 450)	3794 (2708, 5280)	726 (658, 811)		-50.07 (-150.36, 28.06)	84.24 (-15.24, 175.77)	218.26 (118.93, 342.5)
	+10% Replacement Coverage	37616 (36770, 38516)	386 (308, 471)	3790 (2705, 5274)	723 (657, 809)		-30.91 (-127.87, 47.96)	131.27 (30.19, 235.46)	296.63 (192.57, 435.52)
	10% Additional Coverage from MAPs	42589 (41478, 43708)	696 (563, 855)	3709 (2644, 5157)	762 (689, 848)		-72.95 (-176.78, 5.18)	32.35 (-72.86, 118.15)	134.05 (32.7, 237.58)
	+1% Replacement Coverage	44214 (43071, 45374)	700 (565, 859)	3708 (2643, 5155)	761 (689, 847)		-70.31 (-174.39, 7.6)	38.78 (-66.94, 124.47)	141.65 (42.01, 248.27)
	+5% Replacement Coverage	50739 (49484, 52051)	716 (576, 876)	3705 (2641, 5151)	760 (688, 844)		-60.4 (-163.7, 16.91)	60.24 (-42.74, 148.71)	176.74 (73.96, 291.72)
	+10% Replacement Coverage	58915 (57513, 60400)	733 (589, 900)	3700 (2637, 5145)	757 (686, 841)		-50.07 (-150.36, 28.06)	84.24 (-15.24, 175.77)	218.26 (118.93, 342.5)
	ICER (US$ per DALY Averted):
	Sensitivity Analysis: 1% Additional Coverage
		Lower Bound	Point Estimate	Upper Bound					Sensitivity Analysis: 1% Additional and 1% Replacement Coverage
	HBsAg prevalence	67.5352	17.0956	-17.8443						Lower Bound	Point Estimate	Upper Bound
	HBeAg prevalence	61.462	17.0956	-8.95306					HBsAg prevalence	91.1712	35.059	-3.81044
	Facility Births	17.0956	17.0956	17.0956					HBeAg prevalence	84.415	35.059	6.08076
	Baseline Birth Dose Coverage	17.0956	17.0956	17.0956					Facility Births	37.3868	35.059	193.749
	Supply Chain Costs	-3.65258	17.0956	58.592					Baseline Birth Dose Coverage	19.0413	35.059	366.048
	Commodity Costs	17.0956	17.0956	17.0956					Supply Chain Costs	7.74926	35.059	89.6784
	Human Resource Costs	17.0544	17.0956	17.292					Commodity Costs	35.9718	35.059	33.747
	Outreach Costs	4.21104	17.0956						Human Resource Costs	34.9903	35.059	35.3864
	Disease Management Costs	103.136	17.0956	-432.594					Outreach Costs	21.7341	35.059
									Disease Management Costs	121.1	35.059	-414.631
	Note: Median value (presented with IQR above) may marginally differ from point estimate value used in one-way sensitiovity analysis
		Lower Bound	Upper Bound							Lower Bound	Upper Bound
	HBsAg prevalence	50.4396	-34.9399						HBsAg prevalence	56.1122	-38.8694
	HBeAg prevalence (among pregnant women)	44.3664	-26.0487						HBeAg prevalence (among pregnant women)	49.356	-28.9782
	Facility Births	-1.60227e-12	6.78998e-10						Facility Births	2.32786	158.69
	Baseline Birth Dose Coverage	-3.24007e-11	-1.83995e-11						Baseline Birth Dose Coverage	-16.0177	330.989
	Supply Chain Costs	-20.7482	41.4964						Supply Chain Costs	-27.3097	54.6194
	Commodity Costs	0	7.4003e-12						Commodity Costs	0.912789	-1.31196
	Human Resource Costs	-0.0411849	0.19642						Human Resource Costs	-0.0686611	0.32746
	Outreach Costs	-12.8846							Outreach Costs	-13.3249
	Disease Management Costs	86.0408	-449.69						Disease Management Costs	86.0408	-449.69

## Sheet: in_data
setting	who_reg	gbd_super	gbd_world	wb_class	pop	births	fac_b	life_exp	prev_pe	prev_lb	prev_ub	hbe_pe	hbe_lb	hbe_ub	epos_pe	epos_lb	epos_ub	eneg_pe	eneg_lb	eneg_ub	bd_cov	hbv3_cov	bl1_f_pe	bl1_f_lb	bl1_f_ub	bl1_c_pe	bl1_c_lb	bl1_c_ub	mapf_pe	mapf_lb	mapf_ub	mapq_pe	mapq_lb	mapq_ub	mapl_pe	mapl_lb	mapl_ub	c_diag	c_diag_lb	c_diag_ub	c_C	c_C_lb	c_C_ub	c_CC	c_CC_lb	c_CC_ub	c_DC	c_DC_lb	c_DC_ub
Afghanistan	EMRO	North Africa and Middle East	North Africa and Middle East	Low Income	38928341	1.27903e+06	0.563	64.279	0.015	0.0114	0.0192	0.269184	0.1498	0.3762	0.8	0.7	0.9	0.175	0.05	0.3	0.38	0.7	1.18333	0.678984	2.10279	1.66333	1.13498	2.60679	0.777348	0.209014	2.09339	1.25735	0.665014	2.59739	1.25519	0.663595	2.59171	2.42399	0.567779	5.43061	24.7494	7.62868	114.416	54.4947	37.0634	144.376	54.7681	37.1239	144.761
Albania	EURO	Central Europe, Eastern Europe and Central Asia	Central Europe	Upper Middle Income	2877800	33940.8	0.986	78.377	0.0749	0.0666	0.0844	0.305323	0.1633	0.4285	0.8	0.7	0.9	0.175	0.05	0.3	0.99	0.98	7.09951	3.47268	13.2393	11.1695	7.33918	17.5128	6.68229	2.99815	13.2087	10.7523	6.86465	17.4822	10.746	6.8605	17.4656	8.34994	1.59924	19.6449	30.6753	8.66014	128.631	80.2658	44.5265	190.914	90.8679	47.9857	208.123
Algeria	AFRO	North Africa and Middle East	North Africa and Middle East	Upper Middle Income	43851043	1.08268e+06	0.968	76.593	0.0227	0.0179	0.0283	0.239682	0.1498	0.3762	0.8	0.7	0.9	0.175	0.05	0.3	0.99	0.91	3.34598	1.40545	7.11515	3.82598	1.86145	7.61915	2.92442	0.929159	7.07639	3.40442	1.38516	7.58039	3.3956	1.37936	7.55719	6.79158	1.30854	15.9382	29.117	8.36944	124.924	73.3032	42.6491	181.959	81.0926	45.2824	196.436
Angola	AFRO	Sub-Saharan Africa	Central Sub-Saharan Africa	Lower Middle Income	3.28663e+07	1.34499e+06	0.456	60.54	0.102	0.0836	0.1216	0.293863	0.1528	0.402	0.383	0.07	0.744	0.048	0.001	0.133	0	0.47	1.50318	0.725797	3.2706	6.33318	5.3143	8.3421	1.09153	0.253526	3.25051	5.92153	4.84203	8.32201	5.91713	4.83913	8.31043	8.05402	1.52277	19.2626	30.3794	8.58367	128.248	76.0677	43.1782	186.563	84.6388	45.9755	201.706
Argentina	AMRO	Latin America and Caribbean	Southern Latin America	Upper Middle Income	45195777	773390	0.993	76.448	0.0028	0.0019	0.004	0.321117	0.1766	0.4571	0.8	0.7	0.9	0.175	0.05	0.3	0.72	0.74	3.73206	1.37212	8.93174	3.75206	1.39112	8.95274	3.30249	0.892577	8.8779	3.32249	0.911577	8.8989	3.31039	0.903615	8.86705	16.1899	2.84158	43.3103	38.5152	9.90248	152.296	124.229	58.4547	281.27	153.632	68.5165	333.189
Armenia	EURO	Central Europe, Eastern Europe and Central Asia	Central Asia	Upper Middle Income	2963234	41968.3	0.993	74.866	0.018	0.0084	0.0362	0.299831	0.1631	0.4308	0.8	0.7	0.9	0.175	0.05	0.3	0.97	0.92	5.43544	2.74875	9.94095	9.50544	6.61525	14.2145	5.02077	2.27525	9.91518	9.09077	6.14175	14.1887	9.08522	6.1381	14.1741	6.9122	1.35973	17.9231	29.2376	8.42063	126.909	71.9289	42.652	178.114	78.9403	45.2603	189.557
Azerbaijan	EURO	Central Europe, Eastern Europe and Central Asia	Central Asia	Upper Middle Income	10139175	173218	0.957	72.81	0.0204	0.0129	0.0315	0.3133	0.1631	0.4308	0.8	0.7	0.9	0.175	0.05	0.3	0.98	0.79	4.82675	2.34648	8.97076	8.89675	6.21298	13.2443	4.41242	1.87312	8.94563	8.48242	5.73962	13.2191	8.4771	5.73612	13.2051	0	0	0	0	0	0	0	0	0	0	0	0
Bangladesh	SEARO	South Asia	South Asia	Lower Middle Income	164689383	3.02386e+06	0.534	72.15	0.0288	0.0257	0.0324	0.285211	0.1482	0.3583	0.8	0.7	0.9	0.175	0.05	0.3	0	0.98	2.53693	1.15	5.24609	4.34678	2.86935	7.14643	2.1236	0.677044	5.22284	3.93345	2.3964	7.12318	3.9281	2.39288	7.10909	0	0	0	0	0	0	0	0	0	0	0	0
Belarus	EURO	Central Europe, Eastern Europe and Central Asia	Eastern Europe	Upper Middle Income	9449321	111880	0.999	74.49	0.0949	0.0707	0.1253	0.287135	0.1634	0.4297	0.8	0.7	0.9	0.175	0.05	0.3	0.97	0.97	5.4992	2.73454	10.1023	9.5692	6.60104	14.3758	5.07803	2.25841	10.0642	9.14803	6.12491	14.3377	9.14004	6.11965	14.3167	10.2222	1.93329	24.3582	32.5476	8.99419	133.344	92.9974	49.1836	219.029	109.251	54.8927	248.417
Belize	AMRO	Latin America and Caribbean	Caribbean	Upper Middle Income	397621	8305.51	0.964	74.37	0.0338	0.0271	0.0423	0.315398	0.1631	0.43	0.8	0.7	0.9	0.175	0.05	0.3	0.67	0.79	10.0112	4.31572	20.8185	10.0312	4.33472	20.8395	9.58565	3.83779	20.7721	9.60565	3.85679	20.7931	9.59555	3.85015	20.7665	9.06213	1.69012	23.1274	31.3875	8.75102	132.113	81.9172	45.9478	198.631	93.0082	50.0995	218.043
Benin	AFRO	Sub-Saharan Africa	Western Sub-Saharan Africa	Low Income	12123198	441297	0.839	61.303	0.0926	0.0824	0.1052	0.29308	0.155	0.4107	0.383	0.07	0.744	0.048	0.001	0.133	0.21	0.72	1.93004	1.01123	3.51486	6.76004	5.59973	8.58636	1.52157	0.540247	3.50077	6.35157	5.12875	8.57227	6.34862	5.1268	8.56449	3.30306	0.73479	7.51475	25.6284	7.79569	116.501	57.0366	37.8152	149.468	58.1754	38.2313	151.419
Bhutan	SEARO	South Asia	South Asia	Lower Middle Income	771612	13497	0.738	71.283	0.0332	0.0272	0.0402	0.262549	0.1482	0.3583	0.8	0.7	0.9	0.175	0.05	0.3	0.85	0.96	7.9881	3.73153	15.5014	9.79795	5.45088	17.4017	7.56967	3.2565	15.4685	9.37952	4.97586	17.3689	9.37259	4.9713	17.3506	5.37141	1.08754	13.0858	27.6968	8.14844	122.072	66.1674	40.6618	167.048	70.9821	42.376	175.248
Bolivia (Plurinational State of)	AMRO	Latin America and Caribbean	Andean Latin America	Lower Middle Income	11673029	255429	0.877	71.082	0.0059	0.0023	0.0122	0.303957	0.1627	0.4302	0.8	0.7	0.9	0.175	0.05	0.3	0	0.68	3.15828	1.51767	6.06936	3.17828	1.53667	6.09036	2.73789	1.04185	6.03279	2.75789	1.06085	6.05379	2.7496	1.0554	6.03199	5.15544	1.03805	12.8011	27.4808	8.09895	121.787	64.8282	40.4033	165.646	69.0582	42.0085	173.265
Bosnia and Herzegovina	EURO	Central Europe, Eastern Europe and Central Asia	Central Europe	Upper Middle Income	3280815	26883	0.997	77.176	0.0311	0.0104	0.0885	0.284778	0.1633	0.4285	0.8	0.7	0.9	0.175	0.05	0.3	0	0.8	3.45622	1.46565	7.51011	7.52622	5.33215	11.7836	3.03632	0.990033	7.47448	7.10632	4.85653	11.748	7.09893	4.85167	11.7285	9.1394	1.77703	22.4815	31.4648	8.83793	131.467	83.3678	46.3602	200.959	95.1735	50.6813	221.919
Botswana	AFRO	Sub-Saharan Africa	Southern Sub-Saharan Africa	Upper Middle Income	2351625	59056.4	0.997	69.095	0.008	0.0036	0.0163	0.257552	0.1511	0.3679	0.383	0.07	0.744	0.048	0.001	0.133	0	0.95	7.46567	3.55799	14.3542	12.2957	8.14649	19.4257	7.04555	3.08228	14.3182	11.8756	7.67078	19.3897	11.8685	7.66611	19.371	14.129	2.5959	35.3948	36.4544	9.6568	144.381	112.268	56.1338	258.378	136.519	65.1154	302.502
Brazil	AMRO	Latin America and Caribbean	Tropical Latin America	Upper Middle Income	212559409	2.99135e+06	0.991	75.561	0.0059	0.0053	0.0065	0.307249	0.1701	0.433	0.8	0.7	0.9	0.175	0.05	0.3	0.63	0.77	2.41868	0.983032	5.63163	2.43868	1.00203	5.65263	1.99699	0.506688	5.59263	2.01699	0.525688	5.61363	2.00912	0.520506	5.5929	4.97401	1.00327	12.3594	27.2994	8.06417	121.345	66.2604	40.9629	168.793	71.3302	42.8776	178.28
Bulgaria	EURO	Central Europe, Eastern Europe and Central Asia	Central Europe	Upper Middle Income	6948445	62230.3	0.997	74.847	0.0212	0.0177	0.0251	0.294579	0.1633	0.4285	0.8	0.7	0.9	0.175	0.05	0.3	0.98	0.91	5.58434	2.63339	11.02	9.65434	6.49989	15.2935	5.15078	2.15222	10.9587	9.22078	6.01872	15.2322	9.20745	6.00995	15.1971	11.789	2.03038	30.1559	34.1144	9.09128	139.142	100.473	52.3009	236.632	119.802	59.582	272.165
Burkina Faso	AFRO	Sub-Saharan Africa	Western Sub-Saharan Africa	Low Income	20903278	798254	0.822	60.917	0.066	0.0598	0.0728	0.293355	0.155	0.4107	0.383	0.07	0.744	0.048	0.001	0.133	0	0.91	2.46589	1.23793	4.60717	7.29589	5.82643	9.67867	2.05746	0.766962	4.59314	6.88746	5.35546	9.66464	6.88462	5.35359	9.65716	0	0	0	0	0	0	0	0	0	0	0	0
Burundi	AFRO	Sub-Saharan Africa	Eastern Sub-Saharan Africa	Low Income	11890781	466796	0.839	61.025	0.0555	0.0343	0.083	0.274696	0.1556	0.3996	0.383	0.07	0.744	0.048	0.001	0.133	0	0.93	2.22907	1.03683	4.51247	7.05907	5.62533	9.58397	1.826	0.568037	4.50855	6.656	5.15654	9.58005	6.6552	5.15601	9.57795	2.33351	0.55321	5.20727	24.6589	7.61411	114.193	54.2842	37.0003	144.111	54.4952	37.0868	144.475
Cabo Verde	AFRO	Sub-Saharan Africa	Western Sub-Saharan Africa	Lower Middle Income	555988	10946.8	0.756	72.703	0.069	0.0497	0.0917	0.30007	0.155	0.4107	0.383	0.07	0.744	0.048	0.001	0.133	0.96	0.94	9.04132	4.20665	17.4228	13.8713	8.79515	22.4943	8.62182	3.7312	17.3879	13.4518	8.3197	22.4594	13.4441	8.31464	22.4392	6.21268	1.21548	15.3629	28.5381	8.27638	124.349	67.8202	41.0973	171.327	73.0573	42.9715	180.57
Cambodia	WPRO	Southeast Asia, East Asia and Oceania	Southeast Asia	Lower Middle Income	1.6719e+07	379939	0.832	69.435	0.041	0.0356	0.047	0.342535	0.181	0.4773	0.8	0.7	0.9	0.175	0.05	0.3	0.94	0.92	3.07693	1.56929	5.56199	3.70693	2.16779	6.22349	2.66691	1.09767	5.54497	3.29691	1.69617	6.20647	3.29329	1.69379	6.19695	3.32025	0.717066	7.89977	25.6456	7.77797	116.886	57.4417	37.9856	150.576	58.7824	38.4997	152.903
Cameroon	AFRO	Sub-Saharan Africa	Western Sub-Saharan Africa	Lower Middle Income	26545864	945272	0.67	58.772	0.0662	0.0601	0.0726	0.294978	0.155	0.4107	0.383	0.07	0.744	0.048	0.001	0.133	0	0.69	2.01783	1.02433	3.76384	6.84783	5.61283	8.83534	1.60652	0.552201	3.7444	6.43652	5.1407	8.8159	6.43176	5.13756	8.80335	3.91436	0.841446	9.64862	26.2397	7.90235	118.634	59.1443	38.4404	153.898	61.0619	39.1264	157.043
Central African Republic (the)	AFRO	Sub-Saharan Africa	Central Sub-Saharan Africa	Low Income	4829764	171022	0.525	52.668	0.0757	0.0667	0.0866	0.298205	0.1528	0.402	0.383	0.07	0.744	0.048	0.001	0.133	0	0.42	1.12045	0.595988	2.37872	5.95045	5.18449	7.45022	0.715023	0.126243	2.37036	5.54502	4.71474	7.44186	5.54325	4.71358	7.4372	2.88424	0.655369	6.76339	25.2096	7.71627	115.749	55.5925	37.4344	147.022	56.1978	37.6936	148.09
Chad	AFRO	Sub-Saharan Africa	Western Sub-Saharan Africa	Low Income	16425859	696998	0.217	53.799	0.1934	0.1684	0.2223	0.304017	0.155	0.4107	0.383	0.07	0.744	0.048	0.001	0.133	0	0.52	0.93752	0.556116	1.87949	5.76752	5.14462	6.95099	0.530724	0.085815	1.86855	5.36072	4.67432	6.94005	5.35847	4.67283	6.93411	3.38242	0.736739	7.74138	25.7078	7.79764	116.727	57.1997	37.9199	149.739	58.3821	38.3895	151.713
China	WPRO	Southeast Asia, East Asia and Oceania	East Asia	Upper Middle Income	1439323774	1.71711e+07	0.999	76.623	0.0608	0.0551	0.0668	0.333663	0.1835	0.4916	0.8	0.7	0.9	0.175	0.05	0.3	0.95	0.99	2.66952	1.06781	6.16988	3.29952	1.66631	6.83138	2.23502	0.586261	6.10673	2.86502	1.18476	6.76823	2.85139	1.1758	6.73238	8.1669	1.59176	19.6534	30.4923	8.65266	128.639	78.3137	44.8509	189.882	87.995	48.4829	206.549
Colombia	AMRO	Latin America and Caribbean	Central Latin America	Upper Middle Income	50882884	764719	0.992	77.021	0.0122	0.0101	0.0145	0.315147	0.1644	0.4295	0.8	0.7	0.9	0.175	0.05	0.3	0.88	0.88	3.54694	1.62948	6.93872	3.56694	1.64848	6.95972	3.12812	1.1543	6.90513	3.14812	1.1733	6.92613	3.14055	1.16832	6.9062	19.0918	3.52539	47.2769	41.4172	10.5863	156.263	97.0468	50.8288	229.272	110.792	56.5657	252.062
Comoros	AFRO	Sub-Saharan Africa	Eastern Sub-Saharan Africa	Lower Middle Income	869595	27901.8	0.761	63.983	0.0505	0.0067	0.2259	0.278333	0.1556	0.3996	0.383	0.07	0.744	0.048	0.001	0.133	0	0.87	5.31224	2.52717	10.1045	10.1422	7.11567	15.176	4.9028	2.0558	10.0886	9.7328	6.6443	15.1601	9.72935	6.64202	15.151	3.34211	0.735258	7.84781	25.6675	7.79616	116.834	56.9201	37.7836	149.491	57.978	38.1831	151.28
Congo (the Democratic Republic of the)	AFRO	Sub-Saharan Africa	Central Sub-Saharan Africa	Low Income	89561404	3.70945e+06	0.815	60.211	0.1078	0.0857	0.1318	0.28785	0.1528	0.402	0.383	0.07	0.744	0.048	0.001	0.133	0	0.57	1.45073	0.802365	2.56532	6.28073	5.39087	7.63682	1.04504	0.332515	2.55647	5.87504	4.92101	7.62797	5.87327	4.91984	7.62329	0	0	0	0	0	0	0	0	0	0	0	0
Congo (the)	AFRO	Sub-Saharan Africa	Central Sub-Saharan Africa	Lower Middle Income	5518092	182373	0.915	64.157	0.0897	0.0727	0.1093	0.286701	0.1528	0.402	0.383	0.07	0.744	0.048	0.001	0.133	0	0.73	2.59583	1.27213	4.92005	7.42583	5.86063	9.99155	2.18407	0.799812	4.89974	7.01407	5.38831	9.97124	7.00976	5.38548	9.95991	6.10421	1.24936	14.6562	28.4296	8.31026	123.642	67.6663	41.1788	170.075	72.8797	43.0778	179.034
Costa Rica	AMRO	Latin America and Caribbean	Central Latin America	Upper Middle Income	5094114	71883	0.978	80.003	0.004	0.0021	0.0073	0.307529	0.1644	0.4295	0.8	0.7	0.9	0.175	0.05	0.3	0.87	0.98	6.89548	3.06252	14.1502	6.91548	3.08152	14.1712	6.45523	2.57865	14.0763	6.47523	2.59765	14.0973	6.45915	2.58707	14.055	14.036	2.53694	35.2006	36.3614	9.59784	144.186	108.257	54.7642	249.293	130.469	63.0638	288.789
Côte d'Ivoire	AFRO	Sub-Saharan Africa	Western Sub-Saharan Africa	Lower Middle Income	26378275	946848	0.698	57.245	0.1069	0.0967	0.1182	0.297471	0.155	0.4107	0.383	0.07	0.744	0.048	0.001	0.133	0.62	0.8	2.27167	1.15141	4.25242	7.10167	5.73991	9.32392	1.85691	0.677873	4.22648	6.68691	5.26637	9.29798	6.68132	5.2627	9.28327	3.73261	0.784675	8.72912	26.058	7.84557	117.715	58.4918	38.3914	153.086	60.1645	39.0815	156.288
Cuba	AMRO	Latin America and Caribbean	Caribbean	Upper Middle Income	11326616	115724	0.999	78.685	0.0077	0.0036	0.0143	0.312232	0.1631	0.43	0.8	0.7	0.9	0.175	0.05	0.3	0.99	0.99	6.02469	2.91018	11.3023	6.04469	2.92918	11.3233	5.59262	2.42962	11.2438	5.61262	2.44862	11.2648	5.59969	2.44011	11.2307	12.3151	2.16311	29.7692	34.6404	9.22401	138.755	88.1927	47.2402	210.766	100.857	51.8183	233.037
Djibouti	EMRO	Sub-Saharan Africa	Eastern Sub-Saharan Africa	Lower Middle Income	988002	21434.7	0.867	66.54	0.0533	0.009	0.2306	0.25602	0.1556	0.3996	0.383	0.07	0.744	0.048	0.001	0.133	0.77	0.7	4.58184	2.19856	8.72096	9.41184	6.78706	13.7925	4.16074	1.72246	8.68307	8.99074	6.31096	13.7546	8.98265	6.30564	13.7333	4.38462	0.899096	10.4452	26.71	7.96	119.431	60.638	38.9072	156.613	63.0883	39.8061	160.756
Dominica	AMRO	Latin America and Caribbean	Caribbean	Upper Middle Income	71991	863.892	0	0	0.0154	0.0049	0.0438	0	0	0	0.8	0.7	0.9	0.175	0.05	0.3	0.99	0.97	15.4052	5.04409	37.8297	15.4252	5.06309	37.8507	14.983	4.56754	37.7897	15.003	4.58654	37.8107	14.995	4.58128	37.7897	0	0	0	0	0	0	0	0	0	0	0	0
Dominican Republic (the)	AMRO	Latin America and Caribbean	Caribbean	Upper Middle Income	10847904	213541	0.979	73.811	0.0126	0.0038	0.044	0.324632	0.1631	0.43	0.8	0.7	0.9	0.175	0.05	0.3	0.66	0.81	5.15565	2.45987	9.91144	5.17565	2.47887	9.93244	4.73083	1.98226	9.86656	4.75083	2.00126	9.88756	4.74092	1.99474	9.86147	9.62673	1.77612	22.9165	31.9521	8.83702	131.902	86.1291	47.1651	209.084	99.1183	51.9056	234.046
Ecuador	AMRO	Latin America and Caribbean	Andean Latin America	Upper Middle Income	17643060	350321	0.933	76.702	0.0143	0.0042	0.0492	0.312014	0.1627	0.4302	0.8	0.7	0.9	0.175	0.05	0.3	0.62	0.7	3.5577	1.60911	7.19739	3.5777	1.62811	7.21839	3.13864	1.13383	7.16335	3.15864	1.15283	7.18435	3.15126	1.14797	7.16492	0	0	0	0	0	0	0	0	0	0	0	0
Egypt	EMRO	North Africa and Middle East	North Africa and Middle East	Lower Middle Income	102334403	2.71575e+06	0.867	71.744	0.0155	0.0139	0.0173	0.268788	0.1498	0.3762	0.8	0.7	0.9	0.175	0.05	0.3	0.92	0.94	2.7589	1.30258	5.33303	3.2389	1.75858	5.83703	2.33715	0.826212	5.29391	2.81715	1.28221	5.79791	2.8089	1.27678	5.77619	0	0	0	0	0	0	0	0	0	0	0	0
El Salvador	AMRO	Latin America and Caribbean	Central Latin America	Lower Middle Income	6486201	119229	0.975	72.986	0.0037	0.0014	0.01	0.318471	0.1644	0.4295	0.8	0.7	0.9	0.175	0.05	0.3	0.75	0.72	3.39239	1.60399	6.66298	3.41239	1.62299	6.68398	2.96807	1.12657	6.61902	2.98807	1.14557	6.64002	2.97821	1.13908	6.61406	0	0	0	0	0	0	0	0	0	0	0	0
Equatorial Guinea	AFRO	Sub-Saharan Africa	Central Sub-Saharan Africa	Upper Middle Income	1402985	46935.5	0.673	58.246	0.087	0.0743	0.1019	0.294218	0.1528	0.402	0.383	0.07	0.744	0.048	0.001	0.133	0	0.53	1.88715	0.583396	7.06365	6.71715	5.1719	12.1352	1.46313	0.106105	7.02026	6.29313	4.69461	12.0918	6.28373	4.68842	12.067	0	0	0	0	0	0	0	0	0	0	0	0
Eritrea	AFRO	Sub-Saharan Africa	Eastern Sub-Saharan Africa	Low Income	3546427	108648	0.337	65.743	0.0438	0.0261	0.0692	0.280322	0.1556	0.3996	0.383	0.07	0.744	0.048	0.001	0.133	0	0.95	3.99787	1.64827	8.80393	8.82787	6.23677	13.8754	3.59135	1.17809	8.79352	8.42135	5.76659	13.865	8.41928	5.76522	13.8595	2.3577	0.557982	5.29396	24.6831	7.61888	114.28	54.3236	37.0132	144.156	54.5425	37.1039	144.498
Eswatini	AFRO	Sub-Saharan Africa	Southern Sub-Saharan Africa	Lower Middle Income	1160164	30991.5	0.877	59.314	0.0337	0.0035	0.2149	0.266699	0.1511	0.3679	0.383	0.07	0.744	0.048	0.001	0.133	0	0.83	6.29137	3.00177	12.0161	11.1214	7.59027	17.0876	5.87094	2.52594	11.9794	10.7009	7.11444	17.0509	10.6934	7.10951	17.0312	6.76255	1.36342	16.9194	29.0879	8.42432	125.905	70.9867	42.1782	177.501	77.5855	44.5379	189.146
Ethiopia	AFRO	Sub-Saharan Africa	Eastern Sub-Saharan Africa	Low Income	114963583	3.74448e+06	0.475	65.967	0.0491	0.0443	0.0548	0.285032	0.1556	0.3996	0.383	0.07	0.744	0.048	0.001	0.133	0	0.71	1.22018	0.702704	2.12636	6.05018	5.2912	7.19786	0.811046	0.231454	2.11101	5.64105	4.81995	7.18251	5.63793	4.81791	7.17431	2.5762	0.592395	5.90642	24.9016	7.6533	114.892	54.9866	37.1922	145.517	55.4368	37.3581	146.248
Fiji	WPRO	Southeast Asia, East Asia and Oceania	Oceania	Upper Middle Income	896444	19249.3	0.987	67.273	0.028	0.0238	0.033	0.335998	0.1832	0.4789	0.8	0.7	0.9	0.175	0.05	0.3	0.99	0.99	9.68492	4.50255	18.9663	10.3149	5.10105	19.6278	9.26844	4.02832	18.9371	9.89844	4.62682	19.5986	9.8925	4.62291	19.583	6.32907	1.20625	15.2497	28.6545	8.26715	124.235	68.8566	41.7207	172.853	74.5724	43.924	182.949
Gabon	AFRO	Sub-Saharan Africa	Central Sub-Saharan Africa	Upper Middle Income	2225728	71214.4	0.902	66.06	0.0718	0.0643	0.0793	0.281321	0.1528	0.402	0.383	0.07	0.744	0.048	0.001	0.133	0	0.63	3.82088	1.40589	9.20912	8.65088	5.99439	14.2806	3.39888	0.929415	9.16953	8.22888	5.51792	14.241	8.22086	5.51264	14.2199	14.7501	2.77377	36.4854	37.0755	9.83467	145.471	114.988	56.6387	261.739	140.33	65.7906	307.044
Gambia (the)	AFRO	Sub-Saharan Africa	Western Sub-Saharan Africa	Low Income	2416664	93655.4	0.837	61.536	0.054	0.0489	0.0599	0.285118	0.155	0.4107	0.383	0.07	0.744	0.048	0.001	0.133	0	0.88	4.03095	1.62879	8.97366	8.86095	6.21729	14.0452	3.62329	1.15814	8.96108	8.45329	5.74664	14.0326	8.45076	5.74498	14.0259	3.33622	0.750206	7.77964	25.6616	7.81111	116.765	57.3942	37.9749	149.995	58.702	38.4661	152.081
Georgia	EURO	Central Europe, Eastern Europe and Central Asia	Central Asia	Upper Middle Income	3989175	54236.8	0.994	73.52	0.0168	0.0137	0.0208	0.302265	0.1631	0.4308	0.8	0.7	0.9	0.175	0.05	0.3	0.97	0.88	5.34366	2.66681	9.89161	9.41366	6.53331	14.1651	4.92847	2.1931	9.86485	8.99847	6.0596	14.1384	8.99247	6.05565	14.1225	6.07683	1.15137	14.954	28.4022	8.21227	123.94	68.4055	41.5689	172.798	74.0178	43.7219	183.019
Ghana	AFRO	Sub-Saharan Africa	Western Sub-Saharan Africa	Lower Middle Income	31072945	918951	0.779	63.652	0.0897	0.0811	0.1001	0.284036	0.155	0.4107	0.383	0.07	0.744	0.048	0.001	0.133	0	0.94	3.55736	1.40772	8.23513	8.38736	5.99622	13.3066	3.14396	0.934736	8.21175	7.97396	5.52324	13.2832	7.96923	5.52012	13.2708	3.47316	0.732159	8.1042	25.7985	7.79306	117.09	57.5848	38.0405	150.829	58.9205	38.5753	153.18
Grenada	AMRO	Latin America and Caribbean	Caribbean	Upper Middle Income	112519	1867.37	0	72.393	0.0122	0.0038	0.042	0.296139	0.1631	0.43	0.8	0.7	0.9	0.175	0.05	0.3	0.92	0.72	16.4903	5.73123	39.7144	16.5103	5.75023	39.7354	16.061	5.25182	39.6612	16.081	5.27082	39.6822	16.0703	5.26374	39.6538	13.4619	2.39354	31.7489	35.7872	9.45444	140.735	104.117	53.6703	242.307	124.472	61.4751	279.964
Guatemala	AMRO	Latin America and Caribbean	Central Latin America	Upper Middle Income	17915567	443625	0.65	73.936	0.0024	0.0017	0.0033	0.308393	0.1644	0.4295	0.8	0.7	0.9	0.175	0.05	0.3	0.48	0.89	3.3271	1.60708	6.33336	3.3471	1.62608	6.35436	2.9101	1.13264	6.30318	2.9301	1.15164	6.32418	2.923	1.14697	6.30552	5.68498	1.09435	13.2143	28.0104	8.15525	122.2	66.7355	41.1122	168.805	71.6825	43.0572	177.853
Guinea	AFRO	Sub-Saharan Africa	Western Sub-Saharan Africa	Low Income	13132792	480109	0.526	61.044	0.1174	0.1011	0.1353	0.300949	0.155	0.4107	0.383	0.07	0.744	0.048	0.001	0.133	0	0.47	1.08138	0.571602	2.48902	5.91138	5.1601	7.56052	0.669333	0.0991677	2.46818	5.49933	4.68767	7.53968	5.49477	4.68466	7.52766	2.72511	0.622777	6.25523	25.0505	7.68368	115.241	55.338	37.356	146.162	55.8936	37.5914	147.047
Guinea-Bissau	AFRO	Sub-Saharan Africa	Western Sub-Saharan Africa	Low Income	1967998	69645.5	0.44	57.819	0.0872	0.019	0.3075	0.291353	0.155	0.4107	0.383	0.07	0.744	0.048	0.001	0.133	0	0.74	3.5976	1.72129	6.78767	8.4276	6.30979	11.8592	3.1902	1.25074	6.7756	8.0202	5.83924	11.8471	8.01771	5.8376	11.8405	0	0	0	0	0	0	0	0	0	0	0	0
Guyana	AMRO	Latin America and Caribbean	Caribbean	Upper Middle Income	786559	15783.9	0.927	69.713	0.0209	0.004	0.0993	0.319947	0.1631	0.43	0.8	0.7	0.9	0.175	0.05	0.3	0.7	0.99	8.07984	3.84976	15.45	8.09984	3.86876	15.471	7.65647	3.37273	15.4078	7.67647	3.39173	15.4288	7.66735	3.38573	15.4048	7.52918	1.412	19.5656	29.8546	8.4729	128.551	70.8823	42.349	178.653	77.0279	44.7724	189.521
Haiti	AMRO	Latin America and Caribbean	Caribbean	Low Income	11402533	279738	0.394	63.519	0.0329	0.0243	0.0428	0.294438	0.1631	0.43	0.8	0.7	0.9	0.175	0.05	0.3	0	0.51	1.48693	0.774213	2.85538	1.50693	0.793213	2.87638	1.07844	0.303224	2.84124	1.09844	0.322224	2.86224	1.09541	0.32023	2.85427	3.42301	0.732116	8.06608	25.7484	7.79302	117.052	57.0687	37.8815	149.717	58.1618	38.3335	151.51
Honduras	AMRO	Latin America and Caribbean	Central Latin America	Lower Middle Income	9904608	215960	0.827	74.992	0.0053	0.0014	0.0215	0.314228	0.1644	0.4295	0.8	0.7	0.9	0.175	0.05	0.3	0.71	0.8	3.60195	1.83203	6.54216	3.62195	1.85103	6.56316	3.18676	1.35832	6.5154	3.20676	1.37732	6.5364	3.20097	1.37351	6.52117	5.49709	1.09067	13.799	27.8225	8.15157	122.785	65.3197	40.556	166.61	69.6277	42.2134	174.211
India	SEARO	South Asia	South Asia	Lower Middle Income	1380004385	2.48677e+07	0.789	69.272	0.018	0.0163	0.0198	0.267266	0.1482	0.3583	0.8	0.7	0.9	0.175	0.05	0.3	0.54	0.85	1.50483	0.736969	3.09909	3.31468	2.45632	4.99943	1.0923	0.264341	3.07734	2.90215	1.9837	4.97768	2.8974	1.98057	4.9652	3.98364	0.842031	9.37505	26.309	7.90293	118.361	60.1231	38.8898	155.652	62.5141	39.8093	159.852
Indonesia	SEARO	Southeast Asia, East Asia and Oceania	Southeast Asia	Lower Middle Income	273523621	4.9795e+06	0.79	71.409	0.0607	0.0556	0.0669	0.332771	0.181	0.4773	0.8	0.7	0.9	0.175	0.05	0.3	0.73	0.77	1.78277	0.809435	3.91737	2.41277	1.40794	4.57887	1.35945	0.33243	3.8753	1.98945	0.93093	4.5368	1.98067	0.925152	4.51369	4.91296	0.975466	12.11	27.2383	8.03637	121.096	63.7152	40.1278	163.521	67.4921	41.6222	170.393
Iran (Islamic Republic of)	EMRO	North Africa and Middle East	North Africa and Middle East	Upper Middle Income	83992953	1.60401e+06	0.953	76.346	0.0124	0.0113	0.0137	0.25456	0.1498	0.3762	0.8	0.7	0.9	0.175	0.05	0.3	0.95	0.99	3.65651	1.73055	6.95086	4.13651	2.18655	7.45486	3.23971	1.25619	6.92107	3.71971	1.71219	7.42507	3.7126	1.70751	7.40635	10.6344	1.98471	26.1163	32.9598	9.04561	135.102	95.9522	50.2697	227.373	113.53	56.5175	260.189
Iraq	EMRO	North Africa and Middle East	North Africa and Middle East	Upper Middle Income	40222503	1.17172e+06	0.866	70.368	0.015	0.0073	0.0267	0.269299	0.1498	0.3762	0.8	0.7	0.9	0.175	0.05	0.3	0.47	0.74	2.92952	1.3257	5.8872	3.40952	1.7817	6.3912	2.51568	0.852541	5.86299	2.99568	1.30854	6.36699	2.99068	1.30525	6.35383	4.54165	0.942547	10.4941	26.867	8.00345	119.48	62.1081	39.4449	159.13	65.2419	40.601	164.558
Jamaica	AMRO	Latin America and Caribbean	Caribbean	Upper Middle Income	2961161	48056.7	0.986	74.332	0.0298	0.0205	0.0412	0.30786	0.1631	0.43	0.8	0.7	0.9	0.175	0.05	0.3	0	0.95	6.68603	3.36898	12.1441	6.70603	3.38798	12.1651	6.26947	2.89471	12.1148	6.28947	2.91371	12.1358	6.28285	2.90936	12.1183	9.58094	1.85684	23.3546	31.9063	8.91774	132.34	83.9827	46.752	201.336	95.8787	51.2354	222.038
Jordan	EMRO	North Africa and Middle East	North Africa and Middle East	Upper Middle Income	10203140	224969	0.981	74.327	0.0247	0.0176	0.0327	0.257385	0.1498	0.3762	0.8	0.7	0.9	0.175	0.05	0.3	0	0.77	4.83797	2.37788	8.92128	5.31797	2.83388	9.42528	4.42315	1.90432	8.89523	4.90315	2.36032	9.39923	4.8975	2.3566	9.38434	0	0	0	0	0	0	0	0	0	0	0	0
Kazakhstan	EURO	Central Europe, Eastern Europe and Central Asia	Central Asia	Upper Middle Income	18776707	401390	0.993	73.225	0.0332	0.0221	0.0464	0.292376	0.1631	0.4308	0.8	0.7	0.9	0.175	0.05	0.3	0.93	0.88	5.6598	2.4236	11.5506	9.7298	6.2901	15.8241	5.22996	1.94395	11.4963	9.29996	5.81045	15.7698	9.28844	5.80287	15.7395	11.3589	2.08463	28.2491	33.6843	9.14553	137.235	97.0151	50.2124	229.69	114.769	56.3782	262.602
Kenya	AFRO	Sub-Saharan Africa	Eastern Sub-Saharan Africa	Lower Middle Income	53771300	1.55426e+06	0.612	66.178	0.0166	0.0144	0.019	0.290292	0.1556	0.3996	0.383	0.07	0.744	0.048	0.001	0.133	0	0.91	2.59581	1.28243	4.87877	7.42581	5.87093	9.95027	2.18406	0.810111	4.85849	7.01406	5.39861	9.92999	7.00985	5.39585	9.91893	3.27027	0.714287	7.6459	25.5957	7.77519	116.632	57.0334	37.8276	149.553	58.1876	38.2608	151.479
Kiribati	WPRO	Southeast Asia, East Asia and Oceania	Oceania	Lower Middle Income	119446	3353.21	0.861	67.99	0.1586	0.1379	0.1801	0.314728	0.1832	0.4789	0.8	0.7	0.9	0.175	0.05	0.3	0.91	0.92	9.88978	3.25977	23.8049	10.5198	3.85827	24.4664	9.47945	2.78804	23.7873	10.1094	3.38654	24.4488	10.1059	3.38418	24.4394	6.18108	1.29279	14.7587	28.5065	8.35369	123.744	65.8616	40.6341	167.532	70.0957	42.2269	175.113
Korea (the Democratic People's Republic of)	SEARO	Southeast Asia, East Asia and Oceania	East Asia	Low Income	25778815	359331	0.922	71.964	0.0641	0.0052	0.4997	0.328432	0.1835	0.4916	0.8	0.7	0.9	0.175	0.05	0.3	0.99	0.97	0	0	0	0	0	0	0	0	0	0	0	0	0	0	0	0	0	0	0	0	0	0	0	0	0	0	0
Kyrgyzstan	EURO	Central Europe, Eastern Europe and Central Asia	Central Asia	Lower Middle Income	6524191	161878	0.996	71.182	0.037	0.0108	0.1469	0.298132	0.1631	0.4308	0.8	0.7	0.9	0.175	0.05	0.3	0.95	0.86	3.75319	1.77334	7.32583	7.82319	5.63984	11.5993	3.34526	1.30258	7.31275	7.41526	5.16908	11.5862	7.41245	5.16723	11.5788	3.41671	0.735233	8.23519	25.7421	7.79613	117.221	57.789	38.0559	150.803	59.2603	38.5971	153.073
Lao People's Democratic Republic (the)	WPRO	Southeast Asia, East Asia and Oceania	Southeast Asia	Lower Middle Income	7275556	173362	0.645	67.441	0.0443	0.0392	0.0495	0.348327	0.181	0.4773	0.8	0.7	0.9	0.175	0.05	0.3	0.58	0.79	2.20294	1.01922	4.61046	2.83294	1.61772	5.27196	1.78637	0.544948	4.58109	2.41637	1.14345	5.24259	2.41003	1.13928	5.22593	0	0	0	0	0	0	0	0	0	0	0	0
Lebanon	EMRO	North Africa and Middle East	North Africa and Middle East	Upper Middle Income	6825442	119909	0.999	78.823	0.0106	0.0093	0.0121	0.254047	0.1498	0.3762	0.8	0.7	0.9	0.175	0.05	0.3	0.77	0.71	4.33582	1.81253	9.33987	4.81582	2.26853	9.84387	3.91949	1.33837	9.31097	4.39949	1.79437	9.81497	4.39306	1.79014	9.79806	13.8252	2.54381	33.2677	36.1506	9.60471	142.254	109.873	55.6934	253.129	133.035	64.473	295.628
Lesotho	AFRO	Sub-Saharan Africa	Southern Sub-Saharan Africa	Lower Middle Income	2142252	57913.6	0.894	53.511	0.0576	0.0071	0.3081	0.267217	0.1511	0.3679	0.383	0.07	0.744	0.048	0.001	0.133	0	0.87	4.55325	2.18358	8.72923	9.38325	6.77208	13.8007	4.14734	1.71365	8.71997	8.97734	6.30215	13.7915	8.97548	6.30092	13.7866	3.76899	0.802217	8.55465	26.0944	7.86312	117.54	58.4714	38.3165	152.693	60.1145	38.9584	155.781
Liberia	AFRO	Sub-Saharan Africa	Western Sub-Saharan Africa	Low Income	5057677	168021	0.798	63.596	0.1352	0.1155	0.1551	0.301082	0.155	0.4107	0.383	0.07	0.744	0.048	0.001	0.133	0	0.65	2.59615	1.29782	4.78436	7.42615	5.88632	9.85586	2.18969	0.827651	4.77406	7.01969	5.41615	9.84556	7.01762	5.41479	9.8401	2.57685	0.591347	5.82688	24.9022	7.65225	114.813	54.7867	37.1566	145.212	55.1326	37.3046	145.825
Libya	EMRO	North Africa and Middle East	North Africa and Middle East	Upper Middle Income	6871287	130589	0.999	72.701	0.0182	0.0164	0.0204	0.231494	0.1498	0.3762	0.8	0.7	0.9	0.175	0.05	0.3	0	0.73	6.20415	2.88051	11.9102	6.68415	3.33651	12.4142	5.79174	2.40792	11.8887	6.27174	2.86392	12.3927	6.26731	2.86101	12.381	13.0847	2.22564	30.5717	35.41	9.28654	139.557	110.146	54.8727	250.492	133.836	63.3908	293.022
Madagascar	AFRO	Sub-Saharan Africa	Eastern Sub-Saharan Africa	Low Income	27691019	908708	0.387	66.487	0.0641	0.0573	0.0717	0.297886	0.1556	0.3996	0.383	0.07	0.744	0.048	0.001	0.133	0	0.7	1.46067	0.802174	2.58512	6.29067	5.39067	7.65662	1.05518	0.332402	2.57664	5.88518	4.9209	7.64814	5.88326	4.91964	7.64308	2.57329	0.59122	5.75051	24.8987	7.65212	114.736	54.9593	37.2055	145.342	55.3968	37.379	146.064
Malawi	AFRO	Sub-Saharan Africa	Eastern Sub-Saharan Africa	Low Income	19129955	655297	0.914	63.432	0.0514	0.0416	0.0633	0.301162	0.1556	0.3996	0.383	0.07	0.744	0.048	0.001	0.133	0	0.9	2.33858	1.00929	5.15557	7.16858	5.59779	10.2271	1.93208	0.539109	5.14518	6.76208	5.12761	10.2167	6.75999	5.12623	10.2112	2.91538	0.659296	6.81714	25.2408	7.7202	115.803	55.7026	37.4207	146.936	56.349	37.6707	147.932
Malaysia	WPRO	Southeast Asia, East Asia and Oceania	Southeast Asia	Upper Middle Income	32365998	544914	0.989	75.927	0.0121	0.0106	0.0138	0.309705	0.181	0.4773	0.8	0.7	0.9	0.175	0.05	0.3	0.99	0.99	5.5329	2.25211	11.721	6.1629	2.85061	12.3825	5.09929	1.77093	11.6596	5.72929	2.36943	12.3211	5.71643	2.36096	12.2872	12.3915	2.22306	31.6788	34.7168	9.28396	140.665	104.737	53.0336	244.256	125.972	60.5958	282.963
Maldives	SEARO	Southeast Asia, East Asia and Oceania	Southeast Asia	Upper Middle Income	540542	7784.35	0.945	78.466	0.0225	0.0027	0.1732	0.319661	0.181	0.4773	0.8	0.7	0.9	0.175	0.05	0.3	0.99	0.99	12.4595	5.36455	25.8995	13.0895	5.96305	26.561	12.0363	4.8876	25.8577	12.6663	5.4861	26.5192	12.6574	5.48018	26.4955	0	0	0	0	0	0	0	0	0	0	0	0
Mali	AFRO	Sub-Saharan Africa	Western Sub-Saharan Africa	Low Income	20250834	846242	0.668	58.71	0.108	0.0942	0.1218	0.301813	0.155	0.4107	0.383	0.07	0.744	0.048	0.001	0.133	0	0.7	1.58019	0.846619	2.87712	6.41019	5.43512	7.94862	1.17143	0.375521	2.86248	6.00143	4.96402	7.93398	5.99832	4.96198	7.92581	3.03271	0.671118	6.9614	25.3581	7.73202	115.947	56.1953	37.5962	147.819	57.037	37.9315	149.199
Marshall Islands (the)	WPRO	Southeast Asia, East Asia and Oceania	Oceania	Upper Middle Income	59194	1718.4	0.851	0	0.0631	0.0535	0.0739	0	0	0	0.8	0.7	0.9	0.175	0.05	0.3	0.98	0.82	9.05044	3.05667	21.8802	9.68044	3.65517	22.5417	8.63705	2.58369	21.8569	9.26705	3.18219	22.5184	9.26242	3.17914	22.5062	6.45832	1.30598	16.1669	28.7837	8.36688	125.153	66.8352	40.9847	169.725	71.4316	42.7531	177.715
Mauritania	AFRO	Sub-Saharan Africa	Western Sub-Saharan Africa	Lower Middle Income	4649660	157493	0.693	64.607	0.1102	0.0952	0.1278	0.279547	0.155	0.4107	0.383	0.07	0.744	0.048	0.001	0.133	0	0.71	2.78991	1.29183	5.57575	7.61991	5.88033	10.6473	2.37907	0.819888	5.55718	7.20907	5.40839	10.6287	7.20517	5.40583	10.6184	3.61439	0.764736	8.57025	25.9398	7.82564	117.556	58.3221	38.3272	151.873	59.968	38.9942	154.526
Mauritius	AFRO	Southeast Asia, East Asia and Oceania	Southeast Asia	Upper Middle Income	1271767	13028	0.984	74.763	0.0204	0.0031	0.1284	0.332735	0.181	0.4773	0.8	0.7	0.9	0.175	0.05	0.3	0	0.93	9.79027	4.27751	20.5016	10.4203	4.87601	21.1631	9.36162	3.79834	20.4494	9.99162	4.39684	21.1109	9.98039	4.38946	21.0814	0	0	0	0	0	0	0	0	0	0	0	0
Mexico	AMRO	Latin America and Caribbean	Central Latin America	Upper Middle Income	128932753	2.28675e+06	0.969	74.977	0.0073	0.0064	0.0084	0.313184	0.1644	0.4295	0.8	0.7	0.9	0.175	0.05	0.3	0.52	0.79	3.04918	1.23674	6.84394	3.06918	1.25574	6.86494	2.62104	0.757774	6.79278	2.64104	0.776774	6.81378	2.62981	0.769387	6.78424	16.7681	2.92237	39.1866	39.0934	9.98327	148.172	126.934	61.0447	290.315	157.444	72.4124	349.087
Micronesia (Federated States of)	WPRO	Southeast Asia, East Asia and Oceania	Oceania	Lower Middle Income	115021	2629.03	0.87	67.696	0.0399	0.0315	0.0514	0.317956	0.1832	0.4789	0.8	0.7	0.9	0.175	0.05	0.3	0.64	0.88	6.27237	2.25028	14.6374	6.90237	2.84878	15.2989	5.85108	1.77409	14.5991	6.48108	2.37259	15.2606	6.47323	2.36743	15.24	7.76081	1.50833	18.9976	30.0862	8.56923	127.983	72.4307	42.718	179.899	79.2616	45.2832	191.711
Moldova (the Republic of)	EURO	Central Europe, Eastern Europe and Central Asia	Eastern Europe	Lower Middle Income	4033963	40944.7	0.994	71.684	0.0478	0.0407	0.0559	0.298226	0.1634	0.4297	0.8	0.7	0.9	0.175	0.05	0.3	0.95	0.87	5.0969	2.52283	9.34668	9.1669	6.38933	13.6202	4.6814	2.049	9.31935	8.7514	5.9155	13.5928	8.74555	5.91165	13.5775	0	0	0	0	0	0	0	0	0	0	0	0
Mongolia	WPRO	Central Europe, Eastern Europe and Central Asia	Central Asia	Lower Middle Income	3278292	80124.7	0.984	69.549	0.094	0.0823	0.107	0.289536	0.1631	0.4308	0.8	0.7	0.9	0.175	0.05	0.3	0.98	0.96	6.66209	3.24405	12.3373	10.7321	7.11055	16.6108	6.23634	2.76606	12.2906	10.3063	6.63256	16.5641	10.2959	6.62572	16.5368	4.67519	0.942336	11.7936	27.0006	8.00324	120.779	62.764	39.7216	161.467	66.1697	41.0219	167.436
Montenegro	EURO	Central Europe, Eastern Europe and Central Asia	Central Europe	Upper Middle Income	628062	7424.32	0.986	76.652	0.0314	0.0087	0.0966	0.282137	0.1633	0.4285	0.8	0.7	0.9	0.175	0.05	0.3	0	0.52	8.0112	3.07864	18.1992	12.0812	6.94514	22.4727	7.58597	2.60086	18.1536	11.656	6.46736	22.4271	11.6463	6.46101	22.4016	0	0	0	0	0	0	0	0	0	0	0	0
Morocco	EMRO	North Africa and Middle East	North Africa and Middle East	Lower Middle Income	36910558	703257	0.861	76.33	0.0137	0.0121	0.0154	0.250846	0.1498	0.3762	0.8	0.7	0.9	0.175	0.05	0.3	0.41	0.99	3.88748	1.84614	7.32105	4.36748	2.30214	7.82505	3.46843	1.37086	7.28701	3.94843	1.82686	7.79101	3.94098	1.82196	7.77141	7.17305	1.3729	17.8548	29.4984	8.4338	126.841	72.0255	42.392	178.498	78.9514	44.8581	190.176
Mozambique	AFRO	Sub-Saharan Africa	Eastern Sub-Saharan Africa	Low Income	31255435	1.17845e+06	0.548	60.054	0.0196	0.0077	0.0438	0.298259	0.1556	0.3996	0.383	0.07	0.744	0.048	0.001	0.133	0	0.79	1.61415	0.873734	2.88151	6.44415	5.46223	7.95301	1.20925	0.404202	2.87414	6.03925	4.9927	7.94564	6.03775	4.99171	7.94169	2.84452	0.632249	6.37131	25.1699	7.69315	115.357	55.5598	37.3784	146.59	56.1686	37.6205	147.638
Myanmar	SEARO	Southeast Asia, East Asia and Oceania	Southeast Asia	Lower Middle Income	54409794	962999	0.371	66.759	0.0525	0.0457	0.0602	0.32131	0.181	0.4773	0.8	0.7	0.9	0.175	0.05	0.3	0.21	0.84	2.32437	1.17754	4.35568	2.95437	1.77604	5.01718	1.91447	0.705976	4.33889	2.54447	1.30448	5.00039	2.54074	1.30203	4.99059	3.19374	0.711777	7.31498	25.5191	7.77268	116.301	56.569	37.6608	148.732	57.5214	38.0085	150.403
Namibia	AFRO	Sub-Saharan Africa	Southern Sub-Saharan Africa	Upper Middle Income	2540916	73267.3	0.874	63.024	0.0556	0.0497	0.062	0.258099	0.1511	0.3679	0.383	0.07	0.744	0.048	0.001	0.133	0.81	0.87	5.7016	2.66536	11.1428	10.5316	7.25386	16.2143	5.28789	2.19225	11.1188	10.1179	6.78075	16.1903	10.113	6.77756	16.1775	9.24417	1.78318	22.0978	31.5695	8.84408	131.084	81.8767	45.7832	203.322	92.8518	49.8007	225.712
Nauru	WPRO	Southeast Asia, East Asia and Oceania	Oceania	Upper Middle Income	10834	232.823	0.987	0	0.1098	0.0996	0.121	0	0	0	0.8	0.7	0.9	0.175	0.05	0.3	0.99	0.95	0	0	0	0	0	0	0	0	0	0	0	0	0	0	0	6.19442	1.20062	14.4875	28.5198	8.26152	123.473	65.8641	40.6862	167.561	70.0925	42.3541	175.299
Nepal	SEARO	South Asia	South Asia	Low Income	29136808	583290	0.574	70.306	0.0081	0.0066	0.0096	0.28657	0.1482	0.3583	0.8	0.7	0.9	0.175	0.05	0.3	0	0.84	2.47484	1.28875	4.45985	4.28469	3.0081	6.36019	2.06713	0.818073	4.44718	3.87697	2.53743	6.34752	3.8743	2.53567	6.34048	2.83075	0.646366	6.53325	25.1561	7.70727	115.519	55.747	37.4804	147.105	56.4606	37.7683	148.336
Nicaragua	AMRO	Latin America and Caribbean	Central Latin America	Lower Middle Income	6624554	138235	0.71	74.154	0.0048	0.0024	0.0084	0.315606	0.1644	0.4295	0.8	0.7	0.9	0.175	0.05	0.3	0	0.92	4.70999	2.08705	9.71553	4.72999	2.10605	9.73653	4.29746	1.61443	9.69379	4.31746	1.63343	9.71479	4.31266	1.63026	9.70214	0	0	0	0	0	0	0	0	0	0	0	0
Niger (the)	AFRO	Sub-Saharan Africa	Western Sub-Saharan Africa	Low Income	24206636	1.12011e+06	0.588	61.799	0.1086	0.0871	0.1346	0.302126	0.155	0.4107	0.383	0.07	0.744	0.048	0.001	0.133	0	0.81	1.60585	0.854175	2.8757	6.43585	5.44268	7.9472	1.19989	0.38421	2.86631	6.02989	4.97271	7.93781	6.02796	4.97144	7.93274	2.58109	0.602808	5.86955	24.9065	7.66371	114.855	54.8405	37.1592	145.249	55.2121	37.3026	145.86
Nigeria	AFRO	Sub-Saharan Africa	Western Sub-Saharan Africa	Lower Middle Income	206139587	7.85351e+06	0.394	54.176	0.0567	0.0517	0.0625	0.289112	0.155	0.4107	0.383	0.07	0.744	0.048	0.001	0.133	0	0.57	1.06317	0.593469	2.16458	5.89317	5.18197	7.23608	0.649843	0.120518	2.14134	5.47984	4.70902	7.21284	5.47487	4.70575	7.19976	4.10915	0.844353	9.9108	26.4345	7.90525	118.897	59.84	38.6346	155.292	62.0184	39.4201	159.027
North Macedonia	EURO	Central Europe, Eastern Europe and Central Asia	Central Europe	Upper Middle Income	2083380	22679.7	0.991	75.603	0.0287	0.0103	0.0806	0.287858	0.1633	0.4285	0.8	0.7	0.9	0.175	0.05	0.3	0.97	0.84	6.21844	3.01166	11.7773	10.2884	6.87816	16.0508	5.79843	2.536	11.7414	9.86843	6.4025	16.0149	9.86069	6.39741	15.9946	9.02797	1.73379	23.236	31.3533	8.79469	132.222	85.2042	47.1973	208.822	98.0237	51.9765	233.482
Pakistan	EMRO	South Asia	South Asia	Lower Middle Income	220892331	6.30029e+06	0.662	67.017	0.0301	0.0274	0.0333	0.26508	0.1482	0.3583	0.8	0.7	0.9	0.175	0.05	0.3	0	0.77	1.34262	0.722673	2.51524	3.15247	2.44203	4.41558	0.934142	0.251688	2.50112	2.74399	1.97104	4.40146	2.74073	1.9689	4.39289	3.21254	0.714113	7.4591	25.5379	7.77501	116.445	57.3446	37.978	150.236	58.6909	38.4895	152.615
Palestine, State of	EMRO	North Africa and Middle East	North Africa and Middle East	Lower Middle Income	5101416	150114	0.993	73.816	0	0	0	0	0	0	0.8	0.7	0.9	0.175	0.05	0.3	0.99	0.99	0	0	0	0	0	0	0	0	0	0	0	0	0	0	0	0	0	0	0	0	0	0	0	0	0	0	0
Papua New Guinea	WPRO	Southeast Asia, East Asia and Oceania	Oceania	Lower Middle Income	8947027	243619	0.547	64.151	0.0587	0.0526	0.0661	0.32942	0.1832	0.4789	0.8	0.7	0.9	0.175	0.05	0.3	0.24	0.39	1.83243	0.844279	3.9623	2.46243	1.44278	4.6238	1.41559	0.369901	3.93243	2.04559	0.968401	4.59393	2.03938	0.964316	4.57759	5.21089	1.0451	12.5175	27.5363	8.106	121.503	63.1705	39.8656	162.521	66.5089	41.1874	168.661
Paraguay	AMRO	Latin America and Caribbean	Tropical Latin America	Upper Middle Income	7132530	147757	0.932	74.082	0.0209	0.0044	0.096	0.309168	0.1701	0.433	0.8	0.7	0.9	0.175	0.05	0.3	0	0.79	4.49191	2.09159	8.7764	4.51191	2.11059	8.7974	4.07479	1.61709	8.74599	4.09479	1.63609	8.76699	4.08819	1.63175	8.74964	6.66329	1.36102	15.7221	28.9887	8.42192	124.708	71.1922	42.2136	177.693	77.9497	44.5929	190.062
Peru	AMRO	Latin America and Caribbean	Andean Latin America	Upper Middle Income	3.29718e+07	596724	0.91	76.409	0.0116	0.01	0.0131	0.298338	0.1627	0.4302	0.8	0.7	0.9	0.175	0.05	0.3	0.75	0.72	3.18911	1.38365	6.70813	3.20911	1.40265	6.72913	2.76876	0.907846	6.67165	2.78876	0.926846	6.69265	2.78104	0.921768	6.67234	10.1581	1.96772	25.2689	32.4835	9.02862	134.255	88.5919	48.0634	211.401	102.586	53.1717	236.345
Philippines (the)	WPRO	Southeast Asia, East Asia and Oceania	Southeast Asia	Lower Middle Income	109581085	2.25474e+06	0.777	71.035	0.035	0.0317	0.0384	0.3337	0.181	0.4773	0.8	0.7	0.9	0.175	0.05	0.3	0.53	0.71	1.42586	0.713273	3.02682	2.05586	1.31177	3.68832	1.006	0.237671	2.99127	1.636	0.836171	3.65277	1.62866	0.831341	3.63345	4.8014	1.01672	11.1618	27.1268	8.07762	120.148	63.1026	39.9585	160.394	66.6187	41.3433	166.133
Romania	EURO	Central Europe, Eastern Europe and Central Asia	Central Europe	Upper Middle Income	19237682	188221	0.949	75.827	0.041	0.0372	0.0447	0.296522	0.1633	0.4285	0.8	0.7	0.9	0.175	0.05	0.3	0.97	0.87	4.37233	1.67217	9.95978	8.44233	5.53867	14.2333	3.93112	1.1879	9.88399	8.00112	5.0544	14.1575	7.98533	5.04401	14.1159	13.5834	2.40325	32.8964	35.9088	9.46415	141.882	110.07	55.1048	253.94	133.46	63.6512	297.055
Russian Federation (the)	EURO	Central Europe, Eastern Europe and Central Asia	Eastern Europe	Upper Middle Income	145934460	1.86358e+06	0.987	72.289	0.032	0.0291	0.0355	0.285399	0.1634	0.4297	0.8	0.7	0.9	0.175	0.05	0.3	0	0.97	4.08835	1.42673	9.75907	8.15835	5.29323	14.0326	3.65565	0.945922	9.69933	7.72565	4.81242	13.9728	7.71315	4.8042	13.9399	17.8788	3.31488	45.5943	40.2042	10.3758	154.58	138.69	62.0942	310.59	174.74	73.8038	376.58
Rwanda	AFRO	Sub-Saharan Africa	Eastern Sub-Saharan Africa	Low Income	12952209	415688	0.907	68.438	0.0234	0.0202	0.0271	0.273875	0.1556	0.3996	0.383	0.07	0.744	0.048	0.001	0.133	0	0.91	3.2482	1.57753	6.15095	8.0782	6.16603	11.2225	2.84027	1.10677	6.13787	7.67027	5.69527	11.2094	7.66761	5.69352	11.2024	3.01032	0.673195	6.98383	25.3357	7.7341	115.97	56.1159	37.5566	147.958	56.9279	37.8702	149.399
Saint Lucia	AMRO	Latin America and Caribbean	Caribbean	Upper Middle Income	183629	2223.01	0.999	75.992	0.0136	0.004	0.047	0.304222	0.1631	0.43	0.8	0.7	0.9	0.175	0.05	0.3	0.86	0.86	14.1068	5.49274	31.5149	14.1268	5.51174	31.5359	13.679	5.01393	31.4645	13.699	5.03293	31.4855	13.6889	5.02624	31.4587	14.2515	2.70897	34.9769	36.5769	9.76987	143.963	108.508	53.3654	252.641	130.738	60.8474	293.996
Saint Vincent and the Grenadines	AMRO	Latin America and Caribbean	Caribbean	Upper Middle Income	110947	1590.54	0	72.36	0.0145	0.0046	0.0448	0.310099	0.1631	0.43	0.8	0.7	0.9	0.175	0.05	0.3	0.96	0.97	15.4062	6.01338	34.1321	15.4262	6.03238	34.1531	14.9835	5.53661	34.0911	15.0035	5.55561	34.1121	14.9954	5.55032	34.0909	12.9296	2.43231	31.401	35.255	9.49321	140.387	101.777	52.2417	237.23	121.191	59.2829	272.426
Samoa	WPRO	Southeast Asia, East Asia and Oceania	Oceania	Upper Middle Income	198410	4868.39	0.819	73.111	0.0281	0.0186	0.0407	0.32059	0.1832	0.4789	0.8	0.7	0.9	0.175	0.05	0.3	0.79	0.72	2.45455	0.686754	8.41501	3.08455	1.28525	9.07651	2.03023	0.209341	8.37105	2.66023	0.807841	9.03255	2.65112	0.801847	9.00857	7.19246	1.37126	17.2901	29.5178	8.43216	126.276	71.4769	42.3565	177.567	78.1071	44.8049	189.054
São Tomé and Principe	AFRO	Sub-Saharan Africa	Western Sub-Saharan Africa	Lower Middle Income	219161	6958.36	0.91	70.048	0.0583	0.0131	0.2175	0	0	0	0.383	0.07	0.744	0.048	0.001	0.133	0.95	0.95	8.80259	3.7469	18.0968	13.6326	8.3354	23.1683	8.38947	3.27404	18.0739	13.2195	7.86254	23.1454	13.2149	7.8595	23.1333	3.54135	0.749344	8.39015	25.8667	7.81024	117.376	57.8905	38.0343	151.184	59.3498	38.5569	153.572
Senegal	AFRO	Sub-Saharan Africa	Western Sub-Saharan Africa	Lower Middle Income	16743930	581634	0.817	67.47	0.0735	0.0672	0.0803	0.282726	0.155	0.4107	0.383	0.07	0.744	0.048	0.001	0.133	0.86	0.92	2.35459	1.14626	4.52934	7.18459	5.73476	9.60084	1.94506	0.674844	4.51323	6.77506	5.26334	9.58473	6.77167	5.26112	9.57582	3.72807	0.793046	8.9447	26.0535	7.85395	117.931	58.402	38.3141	153.085	60.0303	38.9596	156.173
Serbia	EURO	Central Europe, Eastern Europe and Central Asia	Central Europe	Upper Middle Income	8737370	83459.4	0.982	75.772	0.0141	0.0114	0.017	0.284594	0.1633	0.4285	0.8	0.7	0.9	0.175	0.05	0.3	0.99	0.87	5.88835	2.68712	11.6554	9.95835	6.55362	15.9289	5.46302	2.20929	11.6095	9.53302	6.07579	15.883	9.52334	6.06942	15.8575	10.0982	1.8499	23.792	32.4235	8.9108	132.778	89.9184	48.891	215.811	104.635	54.4914	243.819
Sierra Leone	AFRO	Sub-Saharan Africa	Western Sub-Saharan Africa	Low Income	7976985	269024	0.834	54.066	0.0796	0.0695	0.0902	0.299171	0.155	0.4107	0.383	0.07	0.744	0.048	0.001	0.133	0	0.91	2.68696	1.3071	5.03766	7.51696	5.8956	10.1092	2.28153	0.837357	5.0293	7.11153	5.42586	10.1008	7.10984	5.42474	10.0963	2.7659	0.620701	6.37042	25.0913	7.6816	115.356	55.4844	37.3609	146.496	56.0949	37.6	147.495
Solomon Islands	WPRO	Southeast Asia, East Asia and Oceania	Oceania	Lower Middle Income	686878	22467.8	0.845	72.773	0.0882	0.0783	0.0987	0.336798	0.1832	0.4789	0.8	0.7	0.9	0.175	0.05	0.3	0.7	0.94	5.20706	2.24289	10.7102	5.83706	2.84139	11.3717	4.79327	1.76975	10.6861	5.42327	2.36825	11.3476	5.41832	2.36499	11.3346	5.94395	1.2463	14.292	28.2693	8.3072	123.278	65.6963	40.5121	166.878	69.9678	42.0656	174.363
Somalia	EMRO	Sub-Saharan Africa	Eastern Sub-Saharan Africa	Low Income	15893219	665417	0.207	56.941	0.1313	0.1171	0.1454	0.289623	0.1556	0.3996	0.383	0.07	0.744	0.048	0.001	0.133	0	0.42	0.900893	0.54282	1.78429	5.73089	5.13132	6.85579	0.497132	0.0737498	1.77906	5.32713	4.66225	6.85056	5.32605	4.66154	6.84772	0	0	0	0	0	0	0	0	0	0	0	0
South Africa	AFRO	Sub-Saharan Africa	Southern Sub-Saharan Africa	Upper Middle Income	59308690	1.2255e+06	0.959	63.615	0.0906	0.083	0.0987	0.261884	0.1511	0.3679	0.383	0.07	0.744	0.048	0.001	0.133	0	0.84	2.23859	0.939247	5.13632	7.06859	5.52775	10.2078	1.8195	0.463957	5.10222	6.6495	5.05246	10.1737	6.64217	5.04764	10.1544	12.5649	2.45064	33.8631	34.8903	9.51154	142.849	99.9684	51.9377	236.311	118.631	58.811	269.747
South Sudan	AFRO	Sub-Saharan Africa	Eastern Sub-Saharan Africa	Low Income	11193729	393919	0.115	57.425	0.1809	0.1594	0.2055	0.284044	0.1556	0.3996	0.383	0.07	0.744	0.048	0.001	0.133	0	0.49	0	0	0	0	0	0	0	0	0	0	0	0	0	0	0	0	0	0	0	0	0	0	0	0	0	0	0
Sri Lanka	SEARO	Southeast Asia, East Asia and Oceania	Southeast Asia	Upper Middle Income	21413250	343083	0.995	76.725	0.0202	0.015	0.026	0.322772	0.181	0.4773	0.8	0.7	0.9	0.175	0.05	0.3	0	0.96	4.62655	2.0561	9.24405	5.25655	2.6546	9.90555	4.20359	1.57925	9.20266	4.83359	2.17775	9.86416	4.8246	2.17183	9.84049	4.90802	0.995763	11.5733	27.2334	8.05666	120.559	64.1745	40.0372	163.075	68.193	41.4739	169.995
Sudan (the)	EMRO	Sub-Saharan Africa	Eastern Sub-Saharan Africa	Lower Middle Income	43849269	1.41901e+06	0.277	64.948	0.0746	0.066	0.084	0.280423	0.1556	0.3996	0.383	0.07	0.744	0.048	0.001	0.133	0	0.9	2.45169	1.21527	4.57785	7.28169	5.80377	9.64935	2.04533	0.745149	4.56772	6.87533	5.33365	9.63922	6.87317	5.33223	9.63355	4.14914	0.842615	9.74789	26.4745	7.90351	118.734	60.0681	38.7591	156.313	62.3443	39.6103	160.664
Suriname	AMRO	Latin America and Caribbean	Caribbean	Upper Middle Income	586634	10950.1	0.929	71.488	0.0125	0.0032	0.0488	0.30692	0.1631	0.43	0.8	0.7	0.9	0.175	0.05	0.3	0.79	0.51	9.25188	4.24481	18.2651	9.27188	4.26381	18.2861	8.8355	3.77061	18.2361	8.8555	3.78961	18.2571	8.84943	3.78562	18.2411	10.0287	1.94458	23.724	32.3541	9.00548	132.71	86.3571	47.6323	204.708	99.2557	52.5282	226.972
Syrian Arab Republic (the)	EMRO	North Africa and Middle East	North Africa and Middle East	Low Income	17500657	420086	0.782	71.32	0.0141	0.0082	0.0246	0.258425	0.1498	0.3762	0.8	0.7	0.9	0.175	0.05	0.3	0	0.49	1.19745	0.61424	2.65995	1.67745	1.07024	3.16395	0.783963	0.141223	2.6364	1.26396	0.597223	3.1404	1.25874	0.593788	3.12666	7.59354	1.45905	18.4758	29.9189	8.51995	127.462	74.5178	43.0245	185.105	82.522	45.7749	199.898
Tajikistan	EURO	Central Europe, Eastern Europe and Central Asia	Central Asia	Low Income	9537642	297689	0.882	70.77	0.0456	0.0341	0.0586	0.312999	0.1631	0.4308	0.8	0.7	0.9	0.175	0.05	0.3	0.99	0.97	3.38905	1.64787	6.37001	7.45905	5.51437	10.6435	2.98294	1.17785	6.36037	7.05294	5.04435	10.6339	7.05085	5.04297	10.6284	3.36586	0.735158	8.04437	25.6912	7.79606	117.03	57.4624	37.9269	150.571	58.7902	38.4009	152.82
Tanzania, the United Republic of	AFRO	Sub-Saharan Africa	Eastern Sub-Saharan Africa	Low Income	59734213	2.20425e+06	0.626	64.842	0.0425	0.0368	0.0488	0.291989	0.1556	0.3996	0.383	0.07	0.744	0.048	0.001	0.133	0	0.86	2.7106	1.29838	5.25056	7.5406	5.88688	10.3221	2.30357	0.827986	5.23917	7.13357	5.41649	10.3107	7.13127	5.41497	10.3046	2.96958	0.672256	6.95263	25.295	7.73316	115.938	56.1235	37.5698	147.76	56.9608	37.8907	149.114
Thailand	SEARO	Southeast Asia, East Asia and Oceania	Southeast Asia	Upper Middle Income	69799978	730247	0.986	76.832	0.0285	0.0259	0.0317	0.337971	0.181	0.4773	0.8	0.7	0.9	0.175	0.05	0.3	0.99	0.97	4.15277	1.55127	9.43023	4.78277	2.14977	10.0917	3.72966	1.07434	9.38854	4.35966	1.67284	10.05	4.35112	1.66723	10.0276	7.62808	1.43612	18.9393	29.9535	8.49702	127.925	77.3766	44.1735	190.16	86.8507	47.5338	207.343
Timor-Leste	SEARO	Southeast Asia, East Asia and Oceania	Southeast Asia	Lower Middle Income	1318442	39211.8	0.485	69.153	0.0491	0.0393	0.0607	0.326961	0.181	0.4773	0.8	0.7	0.9	0.175	0.05	0.3	0.72	0.86	4.19944	2.03261	7.87896	4.82944	2.63111	8.54046	3.78987	1.56118	7.86278	4.41987	2.15968	8.52428	4.41636	2.15738	8.51505	0	0	0	0	0	0	0	0	0	0	0	0
Togo	AFRO	Sub-Saharan Africa	Western Sub-Saharan Africa	Low Income	8.27874e+06	275798	0.8	60.528	0.1309	0.1177	0.1461	0.292525	0.155	0.4107	0.383	0.07	0.744	0.048	0.001	0.133	0	0.82	2.65256	1.3416	4.84679	7.48256	5.9301	9.91829	2.24351	0.870379	4.8316	7.07351	5.45888	9.9031	7.07037	5.45682	9.89485	2.82244	0.645533	6.32274	25.1478	7.70643	115.309	55.5421	37.3877	146.359	56.1533	37.6277	147.312
Tonga	WPRO	Southeast Asia, East Asia and Oceania	Oceania	Upper Middle Income	105697	2584.71	0.98	70.741	0.0905	0.0782	0.1046	0.312111	0.1832	0.4789	0.8	0.7	0.9	0.175	0.05	0.3	0.99	0.99	8.34214	3.08906	18.8978	8.97214	3.68756	19.5593	7.92725	2.61547	18.8716	8.55725	3.21397	19.5331	8.55206	3.21056	19.5194	8.12572	1.57259	19.723	30.4511	8.63349	128.709	75.0969	43.5695	186.35	83.1255	46.5445	201.142
Tunisia	EMRO	North Africa and Middle East	North Africa and Middle East	Lower Middle Income	11818618	209355	0.997	76.412	0.0279	0.0249	0.031	0.242427	0.1498	0.3762	0.8	0.7	0.9	0.175	0.05	0.3	0.74	0.92	4.65588	2.24079	8.73553	5.13588	2.69679	9.23953	4.23377	1.76427	8.69572	4.71377	2.22027	9.19972	4.70507	2.21454	9.17682	8.41541	1.66252	21.1475	30.7408	8.72342	130.133	81.1962	45.905	198.193	92.2485	50.0487	218.408
Turkey	EURO	North Africa and Middle East	North Africa and Middle East	Upper Middle Income	84339067	1.36452e+06	0.972	77.307	0.0336	0.0303	0.0369	0.260353	0.1498	0.3762	0.8	0.7	0.9	0.175	0.05	0.3	0.99	0.98	4.5026	1.53576	10.9257	4.9826	1.99176	11.4297	4.07431	1.05673	10.8743	4.55431	1.51273	11.3783	4.54327	1.50547	11.3492	17.3898	3.13226	42.5911	39.7151	10.1932	151.577	130.049	61.3431	295.166	161.856	72.7569	354.691
Turkmenistan	EURO	Central Europe, Eastern Europe and Central Asia	Central Asia	Upper Middle Income	6031187	144652	0.999	67.983	0.0216	0.0037	0.1077	0.298448	0.1631	0.4308	0.8	0.7	0.9	0.175	0.05	0.3	0.99	0.99	6.82552	3.00625	13.6017	10.8955	6.87275	17.8752	6.40055	2.52857	13.5565	10.4705	6.39507	17.83	10.461	6.3888	17.8049	8.12495	1.51645	20.0584	30.4503	8.57735	129.044	78.8495	44.993	192.636	88.8316	48.738	210.526
Tuvalu	WPRO	Southeast Asia, East Asia and Oceania	Oceania	Upper Middle Income	11792	270.862	0.93	0	0.0535	0.0406	0.0675	0	0	0	0.8	0.7	0.9	0.175	0.05	0.3	0.99	0.93	17.0998	5.03563	44.5646	17.7298	5.63413	45.2261	16.6862	4.56257	44.5409	17.3162	5.16107	45.2024	17.3114	5.15791	45.1897	7.38637	1.40734	18.5912	29.7118	8.46824	127.577	69.9799	42.0798	177.025	75.73	44.3655	187.553
Uganda	AFRO	Sub-Saharan Africa	Eastern Sub-Saharan Africa	Low Income	45741000	1.75815e+06	0.734	62.756	0.0344	0.0313	0.0379	0.294859	0.1556	0.3996	0.383	0.07	0.744	0.048	0.001	0.133	0	0.89	2.25928	1.09339	4.3278	7.08928	5.68189	9.3993	1.85111	0.622526	4.31426	6.68111	5.21103	9.38576	6.67834	5.20921	9.37849	2.95238	0.656085	6.75411	25.2778	7.71699	115.74	56.0111	37.5195	147.691	56.7988	37.8226	149.112
Ukraine	EURO	Central Europe, Eastern Europe and Central Asia	Eastern Europe	Lower Middle Income	43733759	420106	0.989	71.819	0.0113	0.0083	0.0151	0.293323	0.1634	0.4297	0.8	0.7	0.9	0.175	0.05	0.3	0.69	0.81	1.24665	0.623819	2.85539	5.31665	4.49032	7.12889	0.823446	0.146858	2.81353	4.89345	4.01336	7.08703	4.88436	4.00738	7.06311	6.43142	1.26125	16.2403	28.7568	8.32215	125.226	70.9067	42.3563	177.43	77.6362	44.8619	189.393
Uzbekistan	EURO	Central Europe, Eastern Europe and Central Asia	Central Asia	Lower Middle Income	33469199	730331	0.996	71.532	0.0477	0.0414	0.0545	0.305935	0.1631	0.4308	0.8	0.7	0.9	0.175	0.05	0.3	0.97	0.95	3.24393	1.56008	6.16443	7.31393	5.42658	10.4379	2.83279	1.08801	6.1453	6.90279	4.95451	10.4188	6.89877	4.95187	10.4082	3.97092	0.86758	9.4113	26.2963	7.92848	118.397	59.9105	38.8013	155.399	62.1975	39.6615	159.449
Vanuatu	WPRO	Southeast Asia, East Asia and Oceania	Oceania	Lower Middle Income	307150	9152.15	0.885	70.247	0.1133	0.1005	0.1262	0.332179	0.1832	0.4789	0.8	0.7	0.9	0.175	0.05	0.3	0.59	0.78	6.69789	2.93694	13.7244	7.32789	3.53544	14.3859	6.2805	2.46234	13.6935	6.9105	3.06084	14.355	6.90413	3.05664	14.3382	10.415	1.8602	26.5366	32.7404	8.9211	135.522	82.8642	45.5887	202.236	93.7438	49.4649	221.75
Venezuela (Bolivarian Republic of)	AMRO	Latin America and Caribbean	Central Latin America	Upper Middle Income	28435943	512672	0.989	72.126	0.0181	0.0154	0.021	0.32005	0.1644	0.4295	0.8	0.7	0.9	0.175	0.05	0.3	0.5	0.54	2.45081	0.789332	7.27717	2.47081	0.808332	7.29817	1.99561	0.299386	7.17502	2.01561	0.318386	7.19602	1.99231	0.303061	7.13472	18.2515	3.42816	47.305	40.5769	10.4891	156.291	128.232	60.6799	286.203	158.646	71.5945	338.609
Viet Nam	WPRO	Southeast Asia, East Asia and Oceania	Southeast Asia	Lower Middle Income	97338583	1.6494e+06	0.936	75.274	0.0994	0.0911	0.1088	0.33294	0.181	0.4773	0.8	0.7	0.9	0.175	0.05	0.3	0.82	0.94	1.6899	0.855505	3.28603	2.3199	1.45401	3.94753	1.27212	0.380748	3.2544	1.90212	0.979248	3.9159	1.89517	0.974675	3.89761	3.75996	0.782236	8.88561	26.0853	7.84314	117.871	59.2313	38.5542	153.816	61.2746	39.3302	157.315
Yemen	EMRO	North Africa and Middle East	North Africa and Middle East	Low Income	29825968	915866	0.298	66.033	0.0522	0.0456	0.0596	0.264745	0.1498	0.3762	0.8	0.7	0.9	0.175	0.05	0.3	0	0.72	1.33144	0.732517	2.50296	1.81144	1.18852	3.00696	0.923424	0.261722	2.48973	1.40342	0.717722	2.99373	1.40052	0.715814	2.9861	4.51771	0.955669	10.6474	26.8431	8.01657	119.633	61.1499	39.1393	157.534	63.7974	40.1296	162.052
Zambia	AFRO	Sub-Saharan Africa	Eastern Sub-Saharan Africa	Lower Middle Income	18383956	667025	0.838	63.258	0.0513	0.0434	0.0598	0.294773	0.1556	0.3996	0.383	0.07	0.744	0.048	0.001	0.133	0.94	0.84	2.88583	1.48391	5.17848	7.71583	6.07241	10.25	2.47878	1.0135	5.16706	7.30878	5.602	10.2386	7.30621	5.60031	10.2318	3.3907	0.736883	8.17877	25.7161	7.79778	117.165	57.2814	37.9053	150.439	58.502	38.3672	152.549
Zimbabwe	AFRO	Sub-Saharan Africa	Southern Sub-Saharan Africa	Lower Middle Income	14862927	458447	0.855	60.833	0.0984	0.0887	0.1089	0.264701	0.1511	0.3679	0.383	0.07	0.744	0.048	0.001	0.133	0	0.86	3.14512	1.57752	5.77988	7.97512	6.16602	10.8514	2.7372	1.10676	5.76682	7.5672	5.69526	10.8383	7.56451	5.69349	10.8312	0	0	0	0	0	0	0	0	0	0	0	0
AFRO					120796467	3.81066e+06	0.837648	66.0042	0.0653069	0.0576316	0.0741696	0.277034	0.15355	0.398109	0.501478	0.248995	0.788323	0.0840832	0.0149219	0.180448	0.775522	0.849328	2.75482	1.30739	5.38032	6.3489	4.72177	9.15411	2.34101	0.834246	5.35617	5.93509	4.24862	9.12996	5.92977	4.24512	9.11594	4.60418	0.941022	10.8488	26.9296	8.00192	119.835	62.7812	39.5867	161.422	66.2328	40.8175	167.858
AMRO					580446582	9.49747e+06	0.958267	75.4148	0.00783417	0.00610367	0.0116108	0.311583	0.166969	0.432939	0.8	0.7	0.9	0.175	0.05	0.3	0.634858	0.774066	3.11414	1.30898	6.87257	3.13414	1.32798	6.89357	2.68886	0.831171	6.82679	2.70886	0.850171	6.84779	2.69894	0.843644	6.82168	11.5589	2.11743	28.3835	33.8843	9.17833	137.369	95.3584	50.3311	226.038	112.146	56.5417	256.979
EMRO					327122236	7.97459e+06	0.842634	71.9286	0.0149063	0.0120186	0.0189807	0.263434	0.149816	0.376264	0.798879	0.698307	0.899581	0.174659	0.0498683	0.299551	0.722263	0.8829	2.89226	1.37607	5.56004	3.38418	1.84339	6.07656	2.47561	0.901766	5.53053	2.96752	1.36909	6.04704	2.96108	1.36485	6.03007	6.66267	1.30208	16.1155	28.9881	8.36298	125.101	74.0906	43.2969	183.326	82.3569	46.258	198.421
EURO					272871297	4.33335e+06	0.975799	73.928	0.0352217	0.0278834	0.0490206	0.287596	0.15897	0.413254	0.8	0.7	0.9	0.175	0.05	0.3	0.947638	0.925004	4.1848	1.7647	8.89986	7.12435	4.55727	11.9864	3.76285	1.28825	8.86037	6.7024	4.08082	11.9469	6.69398	4.07528	11.9247	10.4402	1.94067	25.5674	32.7655	9.00157	134.553	93.2391	49.4724	221.692	109.506	55.328	251.837
SEARO					1806147189	3.19602e+07	0.782201	69.7352	0.0264962	0.023433	0.0341192	0.281488	0.155493	0.384819	0.8	0.7	0.9	0.175	0.05	0.3	0.575462	0.841418	1.6436	0.784658	3.42947	3.20256	2.26567	5.06638	1.22921	0.311272	3.40421	2.78817	1.79228	5.04112	2.78273	1.78871	5.02681	4.19113	0.872967	9.9667	26.5165	7.93387	118.953	60.9834	39.1707	157.486	63.7142	40.2203	162.333
WPRO					1717340152	2.25638e+07	0.961205	75.5796	0.0595321	0.053957	0.065463	0.333089	0.182869	0.48804	0.8	0.7	0.9	0.175	0.05	0.3	0.888493	0.948835	2.5641	1.06452	5.78061	3.20632	1.67462	6.45493	2.13313	0.584405	5.72412	2.77535	1.19451	6.39845	2.7632	1.18652	6.36647	7.47565	1.46577	17.9845	29.801	8.52667	126.97	75.4202	43.8958	184.471	83.9554	47.0961	199.19
All LMICs					4824723923	8.01401e+07	0.87258	72.3212	0.0347871	0.0307395	0.0415227	0.29797	0.164119	0.420986	0.785694	0.678386	0.894648	0.170643	0.0483189	0.294271	0.714881	0.872703	2.39398	1.06295	5.10672	3.57729	2.1871	6.34921	1.97298	0.586887	5.06903	3.1563	1.71104	6.31151	3.14817	1.70569	6.29011	6.55914	1.2855	15.8187	28.8845	8.3464	124.804	72.0376	42.7444	178.99	79.2893	45.4386	191.983
[truncated: 24 more columns]

## Sheet: out_data
setting	daly_pe	daly_lb	daly_ub	dcost_pe	dcost_lb	dcost_ub	vcost_pe	vcost_lb	vcost_ub					setting	dmap_pe	dmap_lb	dmap_ub	daly_pe	daly_lb	daly_ub	dcost_pe	dcost_lb	dcost_ub	vcost_pe	vcost_lb	vcost_ub	cpad_pe	cpad_lb	cpad_ub	tcpad_pe	tcpad_lb	tcpad_ub	us5_pe	us5_lb	us5_ub				setting	dmap_pe	dmap_lb	dmap_ub	daly_pe	daly_lb	daly_ub	dcost_pe	dcost_lb	dcost_ub	vcost_pe
Afghanistan	14556.3	11727.3	17848.6	3888.35	2780.27	5419.22	696.132	626.839	786.303					Afghanistan	4258.87	4147.81	4370.84	69.5682	56.2629	85.4776	3870.43	2766.48	5393.56	703.369	633.488	791.899	-72.9517	-176.782	5.18493	32.3547	-72.8604	118.145	134.053	32.6967	237.583				Afghanistan	5891.52	5751.26	6039.96	73.2897	58.8681	89.9677	3869.52	2765.76	5392.37	703.017
Albania	537.509	424.326	674.647	133.795	93.7037	184.58	261.403	220.038	312.669					Albania	0.39372	0.159546	0.77787	0.0493031	0.0190376	0.103009	133.768	93.6797	184.555	261.412	220.044	312.669	-142.603	-228.26	-76.5924	-129.652	-214.417	-63.0602	-116.266	-198.225	-48.593				Albania	71.4471	68.7791	74.5763	1.36771	1.01818	1.79071	133.482	93.5447	184.213	261.396
Algeria	4598.06	3732.25	5669.84	1190.77	802.378	1581.75	4136.33	3362.45	5056.76					Algeria	16.268	6.69103	32.1475	0.521783	0.20375	1.10468	1190.69	802.095	1581.4	4136.38	3362.47	5056.81	-76.9615	-167.195	-3.7401	-26.9405	-115.869	50.6839	21.0443	-62.4421	108.173				Algeria	2325.15	2222.31	2435.3	11.9723	9.04966	15.3427	1187.23	800.523	1578.88	4133.38
Argentina	1367.27	1086.58	1680.25	433.45	312.6	609.394	2533.13	1964.36	3193.51					Argentina	110.006	58.1204	154.211	0.503893	0.279483	0.745967	433.294	312.491	609.043	2533.89	1964.76	3193.87	907.718	576.53	1287.82	1272.15	888.067	1727.68	1636.44	1217.09	2176.35				Argentina	1287.78	1204.71	1359.06	1.30684	0.997061	1.76672	433.022	312.307	608.549	2534.95
Armenia	176.433	129.498	232.296	45.4136	30.7125	64.4696	241.91	207.457	288.17					Armenia	0.570044	0.230515	1.15704	0.0170297	0.00687835	0.0372544	45.408	30.7116	64.4585	241.917	207.458	288.186	103.753	-3.47497	233.178	157.522	45.243	300.669	213.96	89.3018	370.432				Armenia	87.1374	83.805	90.2127	0.404808	0.299539	0.55387	45.3248	30.6062	64.3224	241.9
Azerbaijan	705.243	542.275	910.305	213.559	150.864	299.119	906.862	766.935	1085.09					Azerbaijan	3.46021	1.42194	6.83222	0.104941	0.0405554	0.212768	213.528	150.85	299.079	906.951	767.007	1085.12	34.6334	-69.6723	145.279	87.2379	-18.9424	209.021	140.944	31.0642	276.513				Azerbaijan	378.933	357.336	400.283	1.84157	1.31476	2.44332	213.133	150.46	298.178	906.604
Belarus	2218.6	1702.3	2871.55	622.478	434.192	870.212	646.623	547.206	791.33					Belarus	1.46963	0.610914	2.84047	0.207752	0.0881213	0.431607	622.406	434.182	870.18	646.651	547.216	791.35	-201.083	-295.407	-131.183	-189.917	-281.875	-120.044	-177.805	-268.152	-107.174				Belarus	231.417	223.817	238.196	5.28668	3.87063	6.8827	621.006	432.826	867.763	647.251
Belize	179.051	147.033	215.318	49.0417	34.483	68.149	63.9949	52.2495	79.7761					Belize	1.9508	1.00125	2.84303	0.0971116	0.0492603	0.152628	49.0146	34.4718	68.1327	64.0141	52.2586	79.7919	-34.2577	-136.1	56.9756	-0.874602	-105.199	93.8008	32.0222	-75.3679	130.842				Belize	13.917	12.5691	15.3036	0.191434	0.130788	0.257168	48.9927	34.4547	68.098	63.9961
Benin	16148.2	11122.1	21292.1	4879.22	3092.83	7308.88	231.193	196.205	265.462					Benin	647.31	565.285	730.635	27.1789	18.8202	37.0435	4870.88	3087.39	7295.93	235.491	200.222	269.828	-100.481	-227.493	4.67925	-64.1158	-189.29	56.0319	-22.5956	-148.095	106.615				Benin	867.27	777.738	952.733	28.5516	19.6452	38.7178	4870.52	3087.06	7295.16	235.396
Bhutan	151.449	118.645	184.004	39.8058	27.7527	54.8877	108.036	92.6051	124.766					Bhutan	7.91339	6.67398	8.93377	0.340722	0.264257	0.433283	39.7119	27.6803	54.755	108.101	92.6733	124.851	1.52561	-94.2602	94.8085	39.76	-55.3619	134.692	79.2003	-17.3639	182.579				Bhutan	44.4941	43.0549	45.9717	0.56719	0.438987	0.69916	39.6397	27.6474	54.6882	108.103
Brazil	12582.1	10479.9	15099.3	3078.73	2204.72	4173.46	5436.53	4305.9	6994.92					Brazil	528.932	283.247	801.374	4.9268	2.45213	7.49733	3077.7	2204.16	4171.27	5438.94	4306.77	6996.92	213.107	101.63	346.786	399.61	259.23	556.903	581.361	427.566	774.826				Brazil	4465.6	4134.93	4822.99	10.2227	7.35457	13.6683	3076.14	2203	4169.65	5435.77
Bulgaria	259.158	205.764	329.84	78.0762	56.8756	105.623	387.068	321.375	470.792					Bulgaria	0.67881	0.256141	1.34171	0.0212863	0.00803195	0.0446483	78.0745	56.8718	105.616	387.071	321.388	470.799	50.2725	-44.8457	148.024	102.062	4.92027	205.231	156.857	55.2299	264.806				Bulgaria	128.842	124.631	133.343	0.642389	0.477762	0.836572	77.8613	56.7807	105.399	387.089
Cabo Verde	76.3259	52.0375	107.852	19.8088	12.8701	30.3439	116.825	101.641	135.276					Cabo Verde	1.83699	0.92126	2.7082	0.0722344	0.0363784	0.127518	19.7866	12.8604	30.3084	116.879	101.674	135.315	96.0762	-40.9104	262.394	131.58	-10.3148	309.578	169.671	20.9656	372.216				Cabo Verde	35.1624	34.1456	36.2507	0.284863	0.188393	0.396436	19.7307	12.8227	30.2283	116.841
Cambodia	3659.12	2882.45	4487.08	926.679	662.271	1290.25	1215.17	1054.18	1401.33					Cambodia	57.6209	34.1451	79.193	3.24833	1.92931	4.7715	925.608	661.633	1288.67	1215.43	1054.44	1401.54	-164.504	-263.055	-90.9568	-136.697	-231.792	-61.335	-105.893	-200.391	-31.1648				Cambodia	1062.84	1018.2	1106.11	11.5751	8.88373	14.7428	923.823	659.801	1286.2	1214.91
China	258759	205433	329441	67582.3	48029.1	92114.8	52154.8	41644.7	65613.3					China	276.123	116.067	539.504	29.1735	12.0758	56.1969	67571.5	48024.3	92105.8	52155.4	41648	65614.4	-211.748	-298.491	-140.666	-191.813	-280.737	-123.084	-176.011	-261.873	-107.006				China	34954.8	33864.5	36195.6	569.437	434.814	742.076	67435.5	47907.1	91924.6	52115.2
Colombia	3183.35	2514.15	3931.54	1028.18	745.91	1389.99	2619.81	2150.12	3218.26					Colombia	42.2692	22.3076	63.6879	0.792403	0.407653	1.26289	1027.72	745.661	1389.94	2619.87	2150.22	3218.49	-53.1145	-162.977	40.1042	33.5628	-76.7915	133.327	119.936	7.65496	232.405				Colombia	1477.42	1420.76	1546.88	5.02141	3.73778	6.39985	1026.25	744.531	1388.02	2618.74
Costa Rica	120.232	90.5488	157.096	34.0173	24.1856	48.3185	486.3	399.12	605.369					Costa Rica	5.37826	2.75476	7.86801	0.0388662	0.0190946	0.0615799	34.005	24.1714	48.298	486.333	399.139	605.43	937.795	595.761	1376.35	1162.34	789.25	1641.21	1397.36	982.634	1939.07				Costa Rica	141.338	133.242	149.093	0.189459	0.135276	0.254991	33.9524	24.1429	48.2498	486.342
Cuba	202.336	148.279	275.572	55.936	38.4528	79.2894	729.959	611.927	861.332					Cuba	1.23189	0.472916	2.29456	0.0160812	0.00616931	0.0331967	55.9347	38.4512	79.2815	729.964	611.932	861.336	276.368	115.491	493.201	403.83	223.836	668.58	529.864	322.094	829.576				Cuba	240.128	233.138	248.063	0.506299	0.357174	0.694948	55.7952	38.3655	79.0952	730.137
Côte d'Ivoire	19065	13387.2	27021.2	6525.86	4179.76	9552.02	2116.86	1892.68	2365.97					Côte d'Ivoire	1590.9	1504.75	1685.58	67.7028	48.1789	97.1552	6502.24	4165.75	9517.37	2128.98	1902.97	2375.47	-125.294	-256.335	-15.8552	-86.9516	-222.724	36.7318	-49.8263	-181.663	87.3299				Côte d'Ivoire	3406	3279.56	3530.87	77.5345	56.421	110.958	6499.6	4163.67	9510.38	2128.22
Djibouti	317.243	187.709	524.943	85.4413	49.6249	154.921	93.5665	79.4174	109.303					Djibouti	10.1715	8.74544	11.9934	0.455104	0.265618	0.789634	85.3315	49.5571	154.707	93.6756	79.5344	109.431	-19.3001	-161.699	136.167	13.5514	-131.405	192.221	43.4236	-106.152	253.363				Djibouti	52.5905	49.4023	55.5946	0.732613	0.427684	1.24142	85.2653	49.5223	154.584	93.6803
Dominica	3.41115	2.36426	4.86075	0.994859	0.635115	1.50366	15.2894	12.0971	19.7172					Dominica	0.0212478	0.0114502	0.0345783	0.000631799	0.000308789	0.00112176	0.9946	0.63503	1.5033	15.2897	12.0977	19.7174	333.785	131.16	638.708	392.804	171.381	709.597	453.53	220.985	789.867				Dominica	1.93093	1.85284	2.00792	0.00883147	0.00598067	0.0132399	0.992067	0.63374	1.50033	15.2953
Dominican Republic (the)	2479.43	1640.86	3594.01	715.525	461.657	1069.92	809.969	672.519	966.555					Dominican Republic (the)	39.857	21.8824	61.6402	0.992651	0.501084	1.78122	715.28	461.378	1069.4	810.128	672.847	966.846	-30.8552	-135.27	100.603	31.0004	-85.0386	191.743	90.1365	-33.0674	284.805				Dominican Republic (the)	339.537	312.916	370.099	2.23839	1.42415	3.51688	715.003	461.21	1068.95	810.188
Ecuador	5142.01	3559.82	7621.72	1509.92	974.499	2267.7	885.482	717.583	1067					Ecuador	149.451	98.5101	191.658	4.42548	2.58964	6.87562	1508.46	973.864	2264.85	886.232	718.281	1067.52	-107.974	-214.964	-22.7844	-59.426	-168.869	45.8369	-6.82587	-118.549	118.137				Ecuador	626.681	560.176	688.023	6.72456	4.36791	10.0465	1507.76	973.612	2264.21	886.416
Egypt	10412.3	8256.14	13023.5	2873.74	2032.98	3922.44	7839.28	6595.92	9267.72					Egypt	448.121	325.699	577.127	9.20721	6.60246	12.7783	2870.97	2031.36	3918.51	7840.53	6597.38	9269.74	-41.9437	-134.932	37.8636	37.4466	-57.2415	123.363	117.035	23.0011	208.585				Egypt	7054.11	6707.67	7378.91	29.1416	22.4135	37.4893	2865.16	2026.93	3910.39	7834.66
El Salvador	280.268	200.948	392.896	84.8758	57.9265	130.654	334.114	276.946	416.686					El Salvador	18.3017	9.47613	26.2714	0.117145	0.0564854	0.19847	84.8231	57.9194	130.597	334.16	277.051	416.706	399.43	203.386	736.783	642.004	384.024	1068.02	895.955	554.021	1412.32				El Salvador	210.853	195.565	225.559	0.319582	0.209818	0.472066	84.7441	57.877	130.52	334.1
Fiji	93.1067	73.42	115.565	26.7203	19.1535	37.8107	205.1	167.648	245.889					Fiji	0.232895	0.0889316	0.454904	0.00835708	0.00337372	0.01746	26.7198	19.1512	37.8017	205.101	167.649	245.891	36.7581	-73.9553	140.914	80.2105	-31.6116	188.198	123.365	11.1145	243.065				Fiji	40.5339	39.0573	42.0203	0.234506	0.174062	0.300548	26.6363	19.0903	37.7195	205.149
Georgia	189.291	146.116	231.637	49.0053	33.4909	69.3691	312.98	259.295	375.077					Georgia	0.811358	0.337363	1.58581	0.0201107	0.00849079	0.0400525	48.9991	33.4875	69.3657	313.003	259.302	375.082	167.675	58.3087	276.298	231.804	120.947	351.43	295.954	183.183	431.349				Georgia	112.843	108.878	116.481	0.441975	0.328717	0.585356	48.8588	33.4277	69.181	313.028
Grenada	8.44741	5.68469	12.412	2.71155	1.72879	4.21586	33.6169	25.6824	44.1807					Grenada	0.122647	0.0852808	0.178856	0.00316614	0.0019038	0.00516498	2.71027	1.72818	4.21368	33.6196	25.6848	44.1831	451.153	189.893	902.448	518.512	239.489	1002.26	581.155	296.124	1100.23				Grenada	4.04858	3.85462	4.21242	0.0183254	0.0118789	0.0259655	2.70726	1.72493	4.20557	33.602
Guatemala	977.82	790.284	1208.66	244.18	174.696	336.703	797.052	672.941	940.27					Guatemala	1129.06	1083.45	1171.27	4.14611	3.36248	5.15309	243.099	173.912	335.235	801.839	677.043	944.351	1111.05	827.829	1508.93	1590.72	1212.56	2068.03	2083.26	1614.02	2638.92				Guatemala	1764.32	1706.53	1825.23	4.48053	3.61706	5.564	243.027	173.858	335.098	801.523
Guyana	312.323	192.953	464.568	90.4875	53.4096	140.438	98.4729	82.3435	119.272					Guyana	5.71019	3.95628	7.35958	0.260977	0.155769	0.414796	90.3732	53.3774	140.344	98.5274	82.3786	119.326	-84.3098	-194.712	47.9513	-53.581	-164.879	96.6498	-21.2833	-134.494	147.11				Guyana	30.8458	28.2213	33.5735	0.457415	0.274902	0.685706	90.3244	53.3454	140.295	98.565
Honduras	1122.46	716.797	1641.38	266.202	163.096	424.716	602.54	521.764	707.369					Honduras	166.511	148.25	185.387	2.24466	1.479	3.32106	265.595	162.749	423.771	603.03	522.049	708.109	133.65	11.6838	350.799	263.135	94.0729	528.015	386.191	180.12	729.19				Honduras	576.883	544.842	610.049	3.08287	1.99708	4.51779	265.437	162.602	423.375	602.704
India	301551	248261	370710	81246.4	56699.7	110448	26162.4	22333.9	31048.6					India	36337.6	33295.2	39563.1	830.342	658.541	1009.49	81028.7	56562.9	110148	26265.8	22462.5	31166.8	-41.363	-136.201	31.3519	30.7589	-60.9644	107.417	103.158	11.9756	190.145				India	70942.6	67227.7	75105.2	936.368	756.228	1136.27	80998.5	56537.1	110108	26252.6
Indonesia	164378	134151	200755	42810.8	30713.4	59053.9	8103.04	6749.64	9657.97					Indonesia	4299.85	3932.04	4734.81	389.827	315.501	491.788	42715.5	30641.6	58913.7	8110.7	6763	9666.75	-211.061	-314.005	-140.035	-190.08	-293.401	-121.15	-170.758	-273.505	-103.027				Indonesia	14699.8	14030.5	15359.5	524.036	425.214	649.769	42682.3	30616	58878.7	8106.13
Iran (Islamic Republic of)	4349.66	3347.82	5471.03	1219.96	874.75	1676.59	6261.47	5187.95	7504.85					Iran (Islamic Republic of)	44.6744	18.5916	91.8574	0.797256	0.329	1.70676	1219.74	874.746	1676.46	6261.59	5188.32	7505.48	23.3001	-68.4665	120.565	112.527	14.0165	221.51	205.605	96.7074	325.262				Iran (Islamic Republic of)	3449	3242.82	3664	10.3029	7.66185	13.6637	1218.1	872.321	1671.78	6260.93
Iraq	14742.5	10763.6	19669.7	3733.07	2645.61	5520.98	1813.06	1487.93	2199.41					Iraq	1264.34	1068.86	1455.16	25.5936	18.5184	34.6936	3726.34	2640.63	5512.35	1818.46	1492.65	2202.62	-13.9781	-109.587	81.6999	65.8918	-37.1474	180.169	150.39	39.3403	285.852				Iraq	2525.74	2298.39	2751.64	29.3784	21.4583	39.6079	3725.4	2639.72	5510.83	1817.92
Kazakhstan	3330.27	2582.48	4166.44	1018.46	724.104	1385.19	2422.21	1973.93	2948.36					Kazakhstan	10.8815	5.59416	18.5499	0.528043	0.271094	0.961192	1018.27	724.014	1384.7	2422.33	1973.99	2948.42	-70.6651	-172.286	17.0272	-39.7511	-138.983	51.4163	-5.22991	-108.074	90.2902				Kazakhstan	809.594	779.737	840.655	6.53634	4.7357	8.6101	1016.07	722.874	1382.07	2423.29
Kiribati	132.991	108.871	164.685	38.3801	26.9636	54.2146	37.6443	28.6422	46.079					Kiribati	0.6393	0.478544	0.812837	0.133037	0.0957743	0.180199	38.3305	26.9321	54.1607	37.6501	28.6496	46.0832	-222.136	-333.727	-135.91	-213.296	-326.152	-128.771	-203.878	-318.692	-120.675				Kiribati	8.80272	8.34751	9.19305	0.374654	0.294077	0.47036	38.2801	26.8909	54.0701	37.6572
Korea (the Democratic People's Republic of)	11567.2	6998.2	19230.8	2878.88	1596.97	4917.81	703.425	574.196	854.239					Korea (the Democratic People's Republic of)	11.9478	6.63546	19.7486	2.69414	1.18426	5.56376	2877.96	1596.45	4917.12	703.459	574.215	854.297	-228.099	-317.77	-157.476	-219.768	-311.939	-148.047	-209.966	-302.449	-136.69				Korea (the Democratic People's Republic of)	846.367	802.243	889.694	32.8935	18.4194	54.6531	2871.37	1592.43	4901.89	703.323
Kyrgyzstan	1914.35	1252.61	2877.87	453.639	285.238	759.838	671.309	556.674	799.079					Kyrgyzstan	2.61956	1.14225	5.31746	0.204346	0.0847707	0.467596	453.552	285.192	759.708	671.342	556.704	799.116	-122.61	-210.53	-42.9359	-102.027	-192.504	-19.7416	-78.7863	-173.546	5.26147				Kyrgyzstan	332.785	320.249	343.802	4.2616	2.70066	6.41294	452.725	284.39	758.098	671.407
Lao People's Democratic Republic (the)	5280.88	4323.54	6408.54	1595.29	1167.85	2153.76	274.925	233.695	321.115					Lao People's Democratic Republic (the)	369.2	353.254	384.789	22.3155	18.1437	26.7399	1588.59	1163.03	2144.78	275.827	234.547	322.467	-223.537	-332.668	-145.389	-193.27	-299.315	-116.934	-167.137	-269.267	-85.6843				Lao People's Democratic Republic (the)	693.434	673.278	714.629	24.9817	20.3014	30.0849	1587.87	1162.56	2143.75	275.548
Lebanon	659.104	532.012	795.839	188.347	141.45	251.341	457.882	372.573	582.037					Lebanon	11.6057	6.05187	17.1161	0.189159	0.100093	0.293522	188.291	141.386	251.267	457.97	372.625	582.093	107.688	1.35826	216.284	206.034	93.1979	328.389	304.674	191.157	447.771				Lebanon	205.782	195.962	215.851	0.673787	0.514199	0.901875	188.176	141.263	251.067	458.026
Malaysia	1368.6	1110.3	1707.85	407.664	293.447	569.058	3328.99	2640	4181.95					Malaysia	6.30929	2.6077	12.0482	0.121978	0.051003	0.245463	407.629	293.413	569.004	3329.04	2640.03	4182.03	105.461	-12.2952	232.699	184.005	67.1783	326.091	270.298	144.259	422.232				Malaysia	1147.61	1105.22	1187.84	3.54546	2.6227	4.54225	406.629	292.63	567.238	3329.98
Maldives	103.744	55.2414	165.104	21.4619	11.5143	37.1114	106.726	86.4179	129.813					Maldives	0.16486	0.0749232	0.291197	0.0142333	0.00600646	0.0331338	21.4604	11.5117	37.1025	106.729	86.4199	129.819	-53.2466	-144.39	57.6498	-36.3413	-127.318	82.9633	-23.8824	-115.368	111.754				Maldives	17.2757	16.3683	18.2167	0.265598	0.1474	0.437031	21.4022	11.4821	37.0447	106.676
Marshall Islands (the)	25.206	20.12	31.1405	6.12403	4.1656	8.51104	18.3173	14.5695	23.1695					Marshall Islands (the)	0.13677	0.0724203	0.206042	0.0139693	0.00726786	0.0213776	6.12039	4.1639	8.50522	18.3199	14.5704	23.1699	-111.436	-201.051	-40.9797	-93.6983	-183.045	-23.1157	-77.8453	-166.225	-7.11052				Marshall Islands (the)	4.66637	4.49414	4.86246	0.0812938	0.0619308	0.102817	6.10238	4.15084	8.48106	18.3416
Mexico	14710.3	11873.2	17775.4	4935.11	3732.15	6448.44	4179.29	3265.94	5358.24					Mexico	738.74	387.734	1064.4	8.08282	4.20968	12.2423	4933.02	3729.04	6446	4182.04	3268.49	5360.84	91.3389	-30.88	232.85	235.491	111.835	391.558	391.563	254.624	563.117				Mexico	3226.9	2843.1	3593.47	12.1639	8.16535	17.1375	4931.59	3727.78	6444.01	4179.68
Micronesia (Federated States of)	65.9274	53.6891	80.0351	18.7352	13.8527	26.3967	12.3064	9.99081	15.4469					Micronesia (Federated States of)	1.95782	1.63343	2.24372	0.105883	0.0831191	0.134367	18.71	13.829	26.362	12.3215	10.0084	15.4627	-118.024	-222.84	-34.1501	-84.0921	-190.357	-2.56815	-50.4699	-155.354	27.6603				Micronesia (Federated States of)	6.01227	5.60186	6.46476	0.139777	0.10979	0.175128	18.6999	13.8233	26.3456	12.3284
Moldova (the Republic of)	409.302	319.847	517.357	120.693	87.6466	173.735	220.96	185.678	263.933					Moldova (the Republic of)	0.707088	0.284496	1.41219	0.0488544	0.0193143	0.0968419	120.663	87.6439	173.72	220.965	185.704	263.936	-135.741	-236.587	-59.8699	-111.564	-212.864	-35.5125	-85.3252	-188.195	-10.9707				Moldova (the Republic of)	83.9674	81.0474	86.9959	0.908973	0.685912	1.16696	120.434	87.4504	173.338	221.018
Mongolia	1326.36	1049	1642.97	344.439	245.004	493.034	575.846	490.412	692.273					Mongolia	1.13296	0.441254	2.24235	0.141171	0.0543236	0.280191	344.396	244.946	493.008	575.877	490.428	692.314	-162.349	-252.431	-83.2402	-149.108	-238.572	-70.7306	-135.028	-223.141	-57.2881				Mongolia	168.939	161.96	175.867	3.28319	2.44534	4.24218	343.661	244.605	491.462	575.518
Morocco	9516.64	7738.18	11599.7	2405.1	1756.32	3208.46	1224.41	1017.67	1488.03					Morocco	804.983	688.767	929.57	16.2108	12.856	20.4688	2400.67	1752.7	3202.67	1228.78	1020.54	1491.83	44.9477	-46.7798	135.975	124.38	31.4765	227.468	207.516	109.28	325.181				Morocco	1468.13	1334	1608.69	18.3746	14.4914	22.9218	2399.93	1752.43	3201.99	1228.71
Myanmar	57695.2	47305.5	68407.2	15302.8	10643.9	21553.5	589.849	526.216	662.817					Myanmar	5095.97	5029.69	5163.85	355.312	291.632	424.228	15208.2	10577.2	21423.3	603.96	540.747	677.364	-200.868	-308.543	-119.936	-175.321	-285.915	-93.7611	-148.346	-259.503	-68.4815				Myanmar	5975	5903.62	6058.3	362.919	298.307	432.998	15205.6	10575.7	21420	603.962
Namibia	537.264	360.809	742.046	179.277	116.772	275.668	408.619	351.177	480.501					Namibia	27.0932	22.8236	32.2265	0.695438	0.45767	1.01077	179.006	116.589	275.253	408.997	351.49	480.813	134.747	-13.3969	370.099	197.852	36.705	459.362	263.061	83.0295	562.757				Namibia	178.777	167.898	189.256	1.23975	0.83759	1.7409	178.833	116.421	274.9	408.71
Nauru	5.32151	4.25619	6.77001	1.31369	0.92807	1.798	0.692354	0.547549	0.871019					Nauru	0.00288911	0.00101913	0.00560019	0.000520869	0.00018015	0.00102372	1.31367	0.927968	1.79752	0.692369	0.547554	0.871025	-215.776	-308.033	-145.601	-205.079	-298.528	-137.28	-196.401	-287.359	-128.496				Nauru	0.490508	0.472431	0.509913	0.0135722	0.00982136	0.017774	1.31031	0.925676	1.79357	0.691857
North Macedonia	168.416	119.709	250.395	46.1386	31.2762	70.6298	150.319	125.054	181.92					North Macedonia	0.342912	0.14053	0.65934	0.0191163	0.00685266	0.0397612	46.1372	31.2748	70.6228	150.327	125.056	181.925	-49.473	-150.897	43.5731	-20.98	-121.966	81.433	8.39601	-96.8892	125.017				North Macedonia	47.0725	45.4736	48.8339	0.407718	0.265433	0.604088	46.0086	31.2141	70.4583	150.314
Palestine, State of	402.339	318.359	501.399	105.344	76.1072	142.644	472.982	393.822	565.752					Palestine, State of	1.67191	0.680753	3.25622	0.0355398	0.0132672	0.0707237	105.339	76.105	142.619	472.988	393.833	565.755	-20.2245	-109.326	52.602	55.1576	-34.7295	142.039	132.49	39.5666	239.722				Palestine, State of	313.974	303.988	325.405	1.00116	0.744395	1.33794	105.152	75.9091	142.248	472.936
Papua New Guinea	14905.5	12116.3	17703.3	4488.7	3232.24	6174.12	137.049	116.631	161.387					Papua New Guinea	931.52	908.754	958.846	69.4995	56.238	82.0968	4467.54	3216.78	6145.88	139.371	119.096	163.627	-240.88	-358.063	-164.156	-215.505	-333.609	-140.152	-194.24	-306.511	-114.867				Papua New Guinea	1132.25	1106.79	1162.49	71.2917	57.6154	84.586	4467.05	3216.37	6145.06	139.432
Peru	3758.66	3067.53	4532.9	1023.94	763.426	1407.4	1645.63	1318.7	2001					Peru	211.611	162.133	265.283	3.80955	2.79295	5.13062	1022.99	762.257	1406.22	1646.25	1319.89	2001.23	-5.90657	-104.132	83.0435	83.3838	-14.2332	185.618	176.76	76.3535	292.703				Peru	1271.67	1173.7	1362.22	6.65197	5.10607	8.50028	1022.14	761.735	1405.51	1647.41
Philippines (the)	64247.7	53127.6	77090.7	16764.2	11785.5	22682.4	2091.52	1766.79	2504.18					Philippines (the)	3586.43	3283.14	3873.61	184.423	151.878	222.119	16715.1	11752.1	22608.9	2098.92	1773.92	2508.59	-184.625	-279.521	-114.959	-151.77	-245.206	-81.5223	-118.203	-208.516	-46.8343				Philippines (the)	6713.13	6325.63	7042.96	208.613	170.896	249.819	16708.7	11746	22604.5	2098.33
Romania	1650.47	1301.22	2056.77	516.65	364.061	691.041	973.271	775.609	1217.31					Romania	4.85311	1.9352	9.21817	0.303963	0.12142	0.580564	516.452	363.888	690.951	973.392	775.659	1217.38	-146.977	-237.305	-63.6806	-120.212	-208.538	-37.0444	-90.588	-182.515	-7.83488				Romania	413.42	388.646	435.651	4.16318	3.13601	5.35543	515.302	363.389	689.332	973.016
Saint Lucia	15.5872	10.5216	23.4636	4.87372	3.08981	7.57719	31.9663	25.8773	39.8059					Saint Lucia	0.125213	0.0661862	0.18499	0.00346839	0.00175955	0.00609584	4.87285	3.08908	7.57534	31.9687	25.8791	39.8112	266.254	56.2948	558.777	317.225	98.3714	639.897	370.701	144.394	723.211				Saint Lucia	4.16655	3.9931	4.35409	0.0217975	0.013964	0.0340428	4.86764	3.08459	7.56426	31.9782
Saint Vincent and the Grenadines	6.443	4.19328	9.18869	2.03669	1.30693	3.32074	27.6267	22.2297	34.3828					Saint Vincent and the Grenadines	0.0551646	0.0281215	0.0870764	0.001433	0.000657837	0.00284037	2.03614	1.30689	3.32017	27.6273	22.231	34.3843	317.121	96.0324	651.465	371.928	139.574	741.468	434.664	186.178	823.492				Saint Vincent and the Grenadines	3.51737	3.37206	3.66213	0.0160881	0.0102882	0.0233844	2.03268	1.303	3.31317	27.6356
Samoa	66.3357	53.833	83.4829	17.7615	12.8506	24.1599	14.6799	11.0681	19.6672					Samoa	2.8141	2.4817	3.1771	0.126004	0.0990997	0.162178	17.7255	12.8272	24.1159	14.6887	11.0782	19.6766	-133.053	-225.42	-65.5934	-96.1954	-185.575	-27.8656	-58.3079	-144.252	11.9784				Samoa	13.4601	12.8966	14.0934	0.195609	0.155144	0.245298	17.711	12.8072	24.0974	14.6707
Senegal	5568.81	3903.78	7838.14	1456.99	974.176	2256.56	1743.21	1523.61	1966.17					Senegal	224.4	190.621	260.443	8.89482	6.032	13.0135	1454.54	972.751	2252.68	1745	1525.19	1967.91	-41.3868	-145.335	51.7744	-0.138998	-110.966	106.34	40.3003	-73.9292	161.889				Senegal	1652.41	1574.57	1718.61	16.5939	11.6367	24.2281	1452.27	971.185	2248.29	1744.65
Serbia	233.967	186.255	290.546	63.5357	45.388	88.6922	542.428	450.951	663.776					Serbia	1.09316	0.420273	2.11944	0.0236044	0.00868384	0.0465675	63.5168	45.385	88.6914	542.44	450.954	663.798	255.905	129.456	386.737	334.313	195.481	470.095	412.713	265.741	566.692				Serbia	177.365	170.394	184.232	0.599689	0.450774	0.788669	63.3662	45.2557	88.4806	542.35
Solomon Islands	1209.46	993.139	1450.4	321.041	230.038	425.322	93.8952	76.3914	114.76					Solomon Islands	16.2056	14.1895	18.1686	2.23588	1.79145	2.75215	320.502	229.66	424.48	93.9817	76.4896	114.837	-208.021	-289.137	-128.278	-196.256	-275.895	-116.147	-182.77	-262.538	-103.943				Solomon Islands	56.7528	53.625	60.4111	3.01162	2.43566	3.7026	320.268	229.489	424.258	93.9828
Suriname	89.8848	59.726	140.13	27.9274	16.7578	41.2996	88.7602	73.2167	108.037					Suriname	2.58543	1.77536	3.36829	0.0691024	0.0403673	0.113011	27.9052	16.7447	41.269	88.7785	73.2382	108.088	119.941	-44.6008	325.441	172.75	3.81779	416.688	233.333	51.1178	504.866				Suriname	22.4345	20.804	24.2469	0.15154	0.0932216	0.232224	27.8857	16.7268	41.2386	88.7834
São Tomé and Principe	51.1837	31.0046	85.4973	13.0364	7.34628	21.6139	68.0093	56.2203	82.2238					São Tomé and Principe	0.470126	0.260312	0.710391	0.020415	0.00922985	0.040641	13.0305	7.34496	21.5989	68.0197	56.2268	82.2328	63.4255	-75.1368	258.908	94.8574	-52.8288	317.429	133.311	-31.0519	371.19				São Tomé and Principe	16.6496	15.8125	17.4959	0.134402	0.0784379	0.234661	12.9986	7.32662	21.5535	68.0081
Tajikistan	2549.69	2027.7	3216.11	622.252	432.502	882.758	1220.67	1066.7	1432.78					Tajikistan	16.0472	8.24891	23.2667	0.999787	0.512237	1.55413	622.062	432.37	882.482	1220.87	1066.87	1432.89	-101.026	-194.651	-32.2714	-73.9073	-169.266	-6.67645	-48.3737	-144.443	22.6543				Tajikistan	759.213	725.859	794.016	7.8871	5.89483	10.1006	620.121	431.095	880.036	1221.02
Thailand	4520.45	3578.33	5589.01	1177.77	826.109	1599.42	3478.18	2816.63	4368.19					Thailand	9.02622	3.37764	17.9542	0.43692	0.169697	0.856584	1177.72	826.067	1599.33	3478.28	2816.67	4368.32	-116.685	-204.679	-46.6389	-83.6078	-169.308	-11.3403	-48.3298	-136.185	27.3175				Thailand	1544.03	1483.83	1599.32	11.3643	8.76291	15.2102	1174.63	823.438	1594.94	3476.39
Timor-Leste	1059.82	855.206	1280.21	275.833	195.378	389.032	139.499	122.976	157.723					Timor-Leste	74.6805	70.4815	79.5681	5.22427	4.23665	6.32379	274.435	194.369	387.056	139.865	123.515	158.033	-159.449	-264.867	-85.4985	-133.515	-240.341	-62.8417	-109.207	-213.295	-38.039				Timor-Leste	194.963	191.865	197.975	6.32584	5.10355	7.70526	274.152	194.201	386.654	139.828
Tonga	42.6071	34.5703	54.4304	12.4949	8.99492	16.7698	24.6491	18.9621	31.205					Tonga	0.0345805	0.0133177	0.066218	0.00441077	0.00176507	0.00891283	12.4932	8.99349	16.7644	24.6494	18.963	31.2054	-196.122	-291.108	-120.702	-183.243	-277.131	-109.176	-170.488	-262.636	-95.8975				Tonga	5.49318	5.26807	5.70386	0.111401	0.0833726	0.14329	12.4559	8.97591	16.7314	24.6686
Tunisia	3042.05	2434.36	3728.87	785.238	561.055	1076.98	797.932	665.361	962.013					Tunisia	23.666	12.6994	35.0502	0.922078	0.504213	1.47388	784.879	560.888	1076.57	798.072	665.515	962.215	-90.7318	-184.512	-18.0284	-49.4638	-147.472	23.705	-5.21611	-105.836	66.8023				Tunisia	350.04	330.738	368.835	2.97804	2.21117	3.86595	784.351	560.52	1075.74	798.083
Turkey	8821.06	7041.07	10802.9	2934.35	2125.57	3970.58	7201.29	5539.2	9362.67					Turkey	19.9446	7.48566	37.5185	0.996197	0.36079	1.9919	2934.04	2125.51	3970.08	7201.44	5539.3	9362.76	-194.82	-297.017	-97.8251	-160.626	-262.896	-63.4674	-126.406	-227.305	-28.8201				Turkey	2914.4	2786.81	3049.07	22.6066	17.1325	29.2957	2927.04	2121.17	3961.66	7199.59
Turkmenistan	920.834	573.591	1405.43	279.366	163.575	456.574	1109.41	911.742	1361.17					Turkmenistan	1.49557	0.562014	3.04116	0.0711983	0.0239612	0.15133	279.314	163.567	456.526	1109.42	911.763	1361.18	-46.9518	-174.641	125.501	-16.2666	-146.148	177.361	15.2101	-121.786	235.006				Turkmenistan	300.613	291.544	310.107	2.29969	1.36111	3.53197	278.756	163.069	455.098	1109.92
Tuvalu	3.14318	2.47674	3.92294	0.785958	0.546624	1.07968	5.59792	4.40081	7.25228					Tuvalu	0.00805782	0.00413133	0.0136314	0.000718914	0.000346259	0.0012471	0.785904	0.546511	1.07932	5.59814	4.40147	7.25253	1.58394	-96.0255	101.53	20.0747	-77.5505	120.183	40.802	-58.0485	142.501				Tuvalu	0.625579	0.593218	0.657025	0.00865122	0.00642116	0.0114273	0.78349	0.544876	1.07665	5.59977
Ukraine	2705.91	2182.77	3400.53	717.542	531.165	1002.39	462.814	377.766	578.646					Ukraine	66.6289	34.7073	99.907	1.0407	0.537609	1.63439	717.29	531.02	1002.11	463.35	377.988	579.1	156.246	53.9914	255.067	254.007	148.28	371.666	357.955	244.901	496.173				Ukraine	680.772	630.714	726.093	2.52965	1.84947	3.42892	716.896	530.758	1001.57	463.42
Uzbekistan	6754.14	5304.26	8423.07	1751.57	1216.73	2371.18	2591	2181.16	3091					Uzbekistan	9.86771	4.07941	20.1662	0.63454	0.262649	1.4232	1751.13	1216.5	2370.85	2591.1	2181.31	3091.25	-121.549	-220.985	-49.6962	-97.084	-191.498	-25.0172	-72.486	-166.532	1.19356				Uzbekistan	1514.21	1458.89	1563.12	15.9283	11.8863	20.548	1747.88	1213.51	2365.84	2591.23
Vanuatu	752.973	621.055	915.445	230.36	165.524	321.28	40.5045	33.8232	50.3772					Vanuatu	6.72789	5.55241	8.09364	1.11908	0.868936	1.4233	229.999	165.345	320.731	40.5485	33.9067	50.4373	-248.946	-369.865	-164.31	-238.051	-358.988	-153.551	-227.664	-348.65	-143.282				Vanuatu	19.3726	17.7765	21.1094	1.42495	1.11929	1.77473	229.912	165.268	320.595	40.5342
Venezuela (Bolivarian Republic of)	7653.96	6192.64	9349.54	2792.4	2028.27	3728.79	879.998	644.9	1168.86					Venezuela (Bolivarian Republic of)	121.739	61.3121	185.257	2.96971	1.57365	4.70084	2791.22	2027.46	3726.44	880.151	645.073	1169.07	-175.636	-305.837	-86.7895	-114.6	-235.051	-16.4564	-49.5803	-169.126	54.9581				Venezuela (Bolivarian Republic of)	647.912	578.642	721.177	5.06399	3.56939	6.88289	2790.52	2026.82	3725.3	880.241
Viet Nam	73482.2	59926.1	88217.3	17276.9	12705.2	24101.3	2599.18	2183.67	3098.47					Viet Nam	304.975	193.566	415.072	48.6267	30.1647	70.4193	17263.1	12701.5	24085.1	2600.18	2185.17	3099.2	-213.772	-300.608	-147.809	-203.72	-289.945	-138.1	-193.921	-278.152	-126.854				Viet Nam	3393.95	3141.36	3648.82	121.546	93.191	159.647	17249	12687.8	24068.2	2599.38
Zambia	2794.6	1880.48	3779.89	799.509	486.81	1202.48	2447.08	2165.66	2761.94					Zambia	100.823	62.8734	140.699	2.36977	1.27842	3.76198	798.882	486.38	1201.37	2448.03	2166.17	2762.25	68.2181	-51.7511	239.053	132.474	-0.283411	327.333	196.297	53.2414	418.638				Zambia	1852.22	1774.36	1924.68	8.68601	5.75919	12.0083	796.861	485.098	1198.85	2449.03
AFRO	56064.2	42854	72258	15480.8	10791.8	22087.1	10476.3	9154.75	12242.9					AFRO	2224.53	1985.97	2495.79	101.417	75.241	133.1	15452.6	10773.3	22053.4	10494.4	9170.59	12257.4	-92.163	-201.467	-13.7321	-55.5011	-166.858	30.2358	-21.6608	-130.072	69.3229				AFRO	10113.3	9640.49	10613	152.67	114.029	198.864	15437.9	10766.5	22030.2	10486.5
AMRO	55750.8	44875.2	70712.8	16497	11808.7	22239.7	22191.5	17804.4	27613.7					AMRO	3146.86	2183.66	4034.83	40.0931	27.0016	56.7606	16487.4	11797.6	22219.9	22196	17818.9	27629.1	93.8534	-25.5665	194.951	222.932	91.9712	344.213	346.316	205.574	502.339				AMRO	16271.4	14996.9	17658.2	65.4437	49.4489	87.1607	16481.1	11791.2	22210.2	22202.2
EMRO	60046.8	49532.4	73416.1	16658.5	11939.3	22502.8	19030	16129	22450.3					EMRO	5461.33	4813.71	6057.19	110.341	87.6548	139.145	16625.5	11916.5	22458	19046.9	16149.3	22468.5	-24.5277	-121.472	64.1554	55.9627	-37.937	150.657	140.416	41.4281	246.411				EMRO	20532	19501.1	21624.4	154.829	123.856	193.282	16609.9	11909.2	22438.2	19051.9
EURO	39047	30369.3	48171.1	10975.7	7740.85	15549.1	20043.2	16270.5	24527					EURO	176.232	102.567	262.481	9.64976	5.56042	14.9827	10971.4	7737.63	15543.2	20044.1	16272.2	24528.2	-117.369	-222.766	-39.2898	-86.938	-190.939	-9.01688	-55.0327	-158.448	26.8015				EURO	9111.9	8688.8	9476.32	81.7668	62.4856	106.045	10955.5	7724.1	15517.6	20041.3
SEARO	593396	482632	710357	151496	111808	207788	38583.8	32995.3	46052					SEARO	44990.2	41208.1	48436.6	1636.51	1312.61	2026.34	151135	111511	207240	38756	33144.2	46223.9	-118.405	-214.192	-52.0957	-73.2081	-164.25	-3.39617	-26.2578	-115.66	44.9804				SEARO	94104.1	89157.6	98851	1870.15	1529.16	2304.82	151088	111459	207126	38755.9
WPRO	464860	368293	569978	119310	87268.9	164622	61058.7	48821.6	76621.9					WPRO	2288.16	1760.42	3021.57	229.276	165.743	311.679	119260	87225.6	164544	61062.3	48829.4	76635.3	-210.88	-312.104	-138.054	-192.436	-293.766	-121.799	-174.355	-274.857	-104.827				WPRO	48071.9	46177.2	50050.8	888.85	699.12	1118.66	119101	87114.6	164243	61041
All LMICs	1.53854e+06	1.22496e+06	1.86876e+06	399541	287497	541512	163807	136555	203261					All LMICs	49161.6	43425.1	55272.3	2468.12	1935.68	3116.33	398795	287021	540606	163955	136714	203425	-154.441	-242.334	-86.8795	-119.636	-204.17	-52.4797	-88.6453	-171.223	-15.4413				All LMICs	194369	184273	204183	3476.29	2784.71	4398.06	398507	286803	540317	163966
														setting	dmap_pe	dmap_lb	dmap_ub	daly_pe	daly_lb	daly_ub	dcost_pe	dcost_lb	dcost_ub	vcost_pe	vcost_lb	vcost_ub	cpad_pe	cpad_lb	cpad_ub	tcpad_pe	tcpad_lb	tcpad_ub	us5_pe	us5_lb	us5_ub				setting	dmap_pe	dmap_lb	dmap_ub	daly_pe	daly_lb	daly_ub	dcost_pe	dcost_lb	dcost_ub	vcost_pe
														Afghanistan	21294.3	20739	21854.2	347.841	281.315	427.388	3798.74	2711.77	5288.32	728.492	659.466	815.39	-72.9517	-176.782	5.18493	32.3547	-72.8604	118.145	134.053	32.6967	237.583				Afghanistan	22906.4	22331.3	23520.8	351.683	283.955	431.312	3797.83	2711.11	5286.79	728.006
														Albania	1.9686	0.797732	3.88935	0.246516	0.0951882	0.515047	133.663	93.5835	184.457	261.448	220.068	312.671	-142.603	-228.26	-76.5924	-129.652	-214.417	-63.0602	-116.266	-198.225	-48.593				Albania	73.601	69.8642	77.2082	1.59658	1.19881	2.1587	133.377	93.4486	184.115	261.428
														Algeria	81.3399	33.4552	160.737	2.60892	1.01875	5.52341	1190.37	801.263	1580	4136.6	3362.64	5057.02	-76.9615	-167.195	-3.7401	-26.9405	-115.869	50.6839	21.0443	-62.4421	108.173				Algeria	2412.76	2270.12	2547.52	14.4584	11.1326	18.8857	1186.9	799.495	1577.49	4133.6
														Argentina	550.032	290.602	771.053	2.51947	1.39741	3.72983	432.671	312.015	607.982	2536.41	1966.48	3195.33	907.718	576.53	1287.82	1272.15	888.067	1727.68	1636.44	1217.09	2176.35				Argentina	1731.19	1442.81	1987.54	3.31125	2.15566	4.65602	432.399	311.87	607.608	2537.99
														Armenia	2.85022	1.15257	5.78521	0.0851487	0.0343918	0.186272	45.3856	30.6949	64.4383	241.937	207.465	288.251	103.753	-3.47497	233.178	157.522	45.243	300.669	213.96	89.3018	370.432				Armenia	90.1589	85.566	94.5161	0.494882	0.364484	0.694883	45.2904	30.6026	64.2778	241.935
														Azerbaijan	17.301	7.10969	34.1611	0.524705	0.202777	1.06384	213.328	150.793	298.686	907.251	767.295	1085.24	34.6334	-69.6723	145.279	87.2379	-18.9424	209.021	140.944	31.0642	276.513				Azerbaijan	397.19	366.3	423.664	2.31902	1.68178	3.22331	212.903	150.443	298.144	906.963
														Belarus	7.34815	3.05457	14.2024	1.03876	0.440606	2.15803	622.016	434.143	869.995	646.791	547.256	791.412	-201.083	-295.407	-131.183	-189.917	-281.875	-120.044	-177.805	-268.152	-107.174				Belarus	238.592	228.311	249.402	6.31927	4.65901	8.4607	620.638	432.77	867.575	647.362
														Belize	9.75401	5.00623	14.2152	0.485558	0.246301	0.763142	48.9315	34.4094	68.0676	64.1418	52.3393	79.8663	-34.2577	-136.1	56.9756	-0.874602	-105.199	93.8008	32.0222	-75.3679	130.842				Belize	21.7214	16.5835	26.7619	0.574678	0.334244	0.869795	48.9002	34.3895	68.03	64.1196
														Benin	3236.55	2826.42	3653.18	135.894	94.1008	185.217	4837.99	3065.63	7247.09	252.784	217.267	287.677	-100.481	-227.493	4.67925	-64.1158	-189.29	56.0319	-22.5956	-148.095	106.615				Benin	3457.89	3040.8	3875.81	137.393	95.124	186.597	4837.51	3065.29	7246.79	252.66
														Bhutan	39.5669	33.3699	44.6688	1.70361	1.32128	2.16642	39.2737	27.391	54.2142	108.381	92.975	125.232	1.52561	-94.2602	94.8085	39.76	-55.3619	134.692	79.2003	-17.3639	182.579				Bhutan	75.9031	71.0577	80.5458	1.94519	1.51757	2.41912	39.2327	27.3581	54.1502	108.377
														Brazil	2644.66	1416.23	4006.87	24.634	12.2606	37.4867	3074.39	2200.11	4160.72	5448.6	4312.45	7006.76	213.107	101.63	346.786	399.61	259.23	556.903	581.361	427.566	774.826				Brazil	6558.12	5287.81	8050.88	29.8925	17.5707	43.7015	3072.79	2199.29	4158.31	5445.43
														Bulgaria	3.39405	1.2807	6.70853	0.106431	0.0401597	0.223241	78.061	56.8525	105.569	387.081	321.441	470.828	50.2725	-44.8457	148.024	102.062	4.92027	205.231	156.857	55.2299	264.806				Bulgaria	132.469	126.696	138.199	0.755488	0.5642	0.99519	77.8543	56.7565	105.351	387.1
														Cabo Verde	9.18493	4.6063	13.541	0.361172	0.181892	0.63759	19.6977	12.8148	30.1663	117.033	101.807	135.427	96.0762	-40.9104	262.394	131.58	-10.3148	309.578	169.671	20.9656	372.216				Cabo Verde	42.4874	38.8999	45.8266	0.56536	0.361402	0.895355	19.6418	12.78	30.0863	116.998
														Cambodia	288.105	170.726	395.965	16.2417	9.64654	23.8575	922.056	659.258	1284	1216.35	1055.5	1402.28	-164.504	-263.055	-90.9568	-136.697	-231.792	-61.335	-105.893	-200.391	-31.1648				Cambodia	1282.25	1195.75	1382.44	24.3331	17.6707	33.1443	919.554	657.633	1281.53	1215.73
														China	1380.61	580.335	2697.52	145.868	60.3789	280.984	67528.4	48005	92070.1	52158.1	41653.3	65618.4	-211.748	-298.491	-140.666	-191.813	-280.737	-123.084	-176.011	-261.873	-107.006				China	36386.5	34692.9	38197.6	711.681	527.589	950.452	67392.4	47887.9	91896	52122.8
														Colombia	211.346	111.538	318.439	3.96202	2.03827	6.31444	1025.89	744.843	1388.85	2620.1	2150.65	3219.4	-53.1145	-162.977	40.1042	33.5628	-76.7915	133.327	119.936	7.65496	232.405				Colombia	1653.01	1510.46	1808.27	8.2962	5.6414	11.1567	1024.42	743.806	1387.3	2618.97
														Costa Rica	26.8913	13.7738	39.3401	0.194331	0.0954732	0.3079	33.9662	24.1144	48.244	486.464	399.214	605.675	937.795	595.761	1376.35	1162.34	789.25	1641.21	1397.36	982.634	1939.07				Costa Rica	164.237	144.471	181.02	0.339621	0.232475	0.489854	33.9121	24.0859	48.1919	486.473
														Cuba	6.15947	2.36458	11.4728	0.080406	0.0308465	0.165984	55.9168	38.4448	79.2501	729.984	611.95	861.353	276.368	115.491	493.201	403.83	223.836	668.58	529.864	322.094	829.576				Cuba	246.139	236.801	256.98	0.586053	0.421587	0.808918	55.771	38.3591	79.0638	730.156
														Côte d'Ivoire	7954.52	7523.76	8427.89	338.514	240.895	485.776	6407.77	4109.72	9377.39	2168.72	1950.56	2419.07	-125.294	-256.335	-15.8552	-86.9516	-222.724	36.7318	-49.8263	-181.663	87.3299				Côte d'Ivoire	9775.5	9301.53	10239.3	348.878	249.659	498.859	6405.12	4107.64	9371.44	2168.03
														Djibouti	50.8577	43.7272	59.9669	2.27552	1.32809	3.94817	84.8307	49.286	153.852	94.0627	80.0024	109.942	-19.3001	-161.699	136.167	13.5514	-131.405	192.221	43.4236	-106.152	253.363				Djibouti	93.4849	84.1954	103.406	2.54354	1.49272	4.37291	84.7668	49.2512	153.716	94.0454
														Dominica	0.106239	0.0572509	0.172892	0.003159	0.00154394	0.00560882	0.993563	0.634691	1.50189	15.2908	12.1001	19.7183	333.785	131.16	638.708	392.804	171.381	709.597	453.53	220.985	789.867				Dominica	2.01857	1.91873	2.12633	0.0120198	0.0079202	0.0174218	0.991484	0.6334	1.49892	15.2964
														Dominican Republic (the)	199.285	109.412	308.201	4.96325	2.50542	8.9061	714.301	460.262	1068.23	811.33	674.158	968.011	-30.8552	-135.27	100.603	31.0004	-85.0386	191.743	90.1365	-33.0674	284.805				Dominican Republic (the)	500.477	397.223	616.483	6.27726	3.53791	10.5118	714.024	460.094	1067.88	811.328
														Ecuador	747.257	492.55	958.288	22.1274	12.9482	34.3781	1502.61	970.314	2257.91	888.448	720.378	1069.58	-107.974	-214.964	-22.7844	-59.426	-168.869	45.8369	-6.82587	-118.549	118.137				Ecuador	1228.7	958.434	1461.16	24.5324	14.9907	37.2274	1501.91	969.924	2256.85	888.501
														Egypt	2240.61	1628.49	2885.63	46.036	33.0123	63.8916	2860.95	2024.88	3900.7	7845.54	6603.84	9278.2	-41.9437	-134.932	37.8636	37.4466	-57.2415	123.363	117.035	23.0011	208.585				Egypt	8758.49	8231.02	9519.23	66.2009	50.6186	85.6046	2855.54	2020.07	3892.59	7839.66
														El Salvador	91.5086	47.3806	131.357	0.585724	0.282427	0.992352	84.6843	57.8912	130.368	334.343	277.47	416.786	399.43	203.386	736.783	642.004	384.024	1068.02	895.955	554.021	1412.32				El Salvador	283.571	233.398	330.749	0.775882	0.446496	1.2519	84.6053	57.8488	130.295	334.284
														Fiji	1.16448	0.444658	2.27452	0.0417854	0.0168686	0.0873	26.7179	19.1346	37.7677	205.106	167.651	245.901	36.7581	-73.9553	140.914	80.2105	-31.6116	188.198	123.365	11.1145	243.065				Fiji	41.7191	39.7026	43.7152	0.274186	0.209479	0.3649	26.6278	19.0808	37.6834	205.154
														Georgia	4.05679	1.68682	7.92907	0.100554	0.042454	0.200262	48.9626	33.4738	69.3522	313.077	259.347	375.1	167.675	58.3087	276.298	231.804	120.947	351.43	295.954	183.183	431.349				Georgia	116.619	111.553	122.038	0.54055	0.398335	0.723682	48.8403	33.414	69.1162	313.119
														Grenada	0.613237	0.426404	0.894279	0.0158307	0.00951901	0.0258249	2.70515	1.7257	4.20685	33.6275	25.6944	44.1927	451.153	189.893	902.448	518.512	239.489	1002.26	581.155	296.124	1100.23				Grenada	4.57526	4.23171	4.8766	0.031551	0.0211346	0.0461122	2.70214	1.72182	4.19882	33.6133
														Guatemala	5645.28	5417.26	5856.34	20.7306	16.8124	25.7654	238.879	171.01	329.277	815.809	691.189	959.276	1111.05	827.829	1508.93	1590.72	1212.56	2068.03	2083.26	1614.02	2638.92				Guatemala	6287.3	6038.47	6512.96	21.0492	17.0831	26.2054	238.809	170.952	329.14	815.829
														Guyana	28.551	19.7814	36.7979	1.30488	0.778845	2.07398	90.0563	53.2483	139.888	98.7684	82.6767	119.545	-84.3098	-194.712	47.9513	-53.581	-164.879	96.6498	-21.2833	-134.494	147.11				Guyana	53.711	44.0514	63.0355	1.52655	0.899424	2.34465	90.0068	53.2164	139.817	98.7893
														Honduras	832.556	741.248	926.936	11.2233	7.39501	16.6053	263.466	161.389	419.99	604.989	524.885	710.781	133.65	11.6838	350.799	263.135	94.0729	528.015	386.191	180.12	729.19				Honduras	1240.14	1140.43	1348.85	12.0868	7.93925	17.8426	263.309	161.277	419.603	604.71
														India	181688	166476	197815	4151.71	3292.7	5047.43	80117.3	56015.7	108945	26764.2	22935.7	31693.5	-41.363	-136.201	31.3519	30.7589	-60.9644	107.417	103.158	11.9756	190.145				India	216112	200508	233469	4264.51	3400.3	5156.38	80080.9	55989.8	108905	26756.9
														Indonesia	21499.3	19660.2	23674	1949.14	1577.51	2458.94	42334.2	30352.2	58301.3	8148.03	6810.65	9720.39	-211.061	-314.005	-140.035	-190.08	-293.401	-121.15	-170.758	-273.505	-103.027				Indonesia	31895.6	29785	34046.6	2081.87	1693.81	2622.88	42301	30326.7	58267.4	8145.03
														Iran (Islamic Republic of)	223.372	92.958	459.287	3.98628	1.645	8.53379	1218.88	874.727	1675.97	6262.08	5189.78	7507.34	23.3001	-68.4665	120.565	112.527	14.0165	221.51	205.605	96.7074	325.262				Iran (Islamic Republic of)	3673.58	3356.3	3964.24	14.2606	9.9971	19.3252	1217.27	872.303	1671.29	6261.41
														Iraq	6321.71	5344.31	7275.81	127.968	92.5921	173.468	3702.24	2622.58	5474.58	1835.3	1515.44	2219.64	-13.9781	-109.587	81.6999	65.8918	-37.1474	180.169	150.39	39.3403	285.852				Iraq	7569.5	6566.65	8585.28	131.608	95.9462	178.551	3701.1	2621.73	5472.35	1835
														Kazakhstan	54.4074	27.9708	92.7494	2.64021	1.35547	4.80596	1017.5	723.653	1382.73	2422.91	1974.25	2949.61	-70.6651	-172.286	17.0272	-39.7511	-138.983	51.4163	-5.22991	-108.074	90.2902				Kazakhstan	857.575	805.618	915.904	8.9908	6.37244	12.1385	1015.21	722.532	1380.35	2423.53
														Kiribati	3.1965	2.39272	4.06418	0.665187	0.478871	0.900993	38.132	26.8244	53.917	37.6736	28.6862	46.1059	-222.136	-333.727	-135.91	-213.296	-326.152	-128.771	-203.878	-318.692	-120.675				Kiribati	11.3199	10.5123	12.2221	0.912411	0.694544	1.1774	38.0843	26.7761	53.8234	37.6806
														Korea (the Democratic People's Republic of)	59.7392	33.1773	98.7432	13.4707	5.92129	27.8188	2874.28	1594.36	4914.34	703.595	574.291	854.488	-228.099	-317.77	-157.476	-219.768	-311.939	-148.047	-209.966	-302.449	-136.69				Korea (the Democratic People's Republic of)	901.406	838.817	956.173	44.4868	25.5799	77.0562	2867.31	1590.34	4896.76	703.458
														Kyrgyzstan	13.0978	5.71124	26.5873	1.02173	0.423854	2.33798	453.185	285.01	759.427	671.539	556.902	799.262	-122.61	-210.53	-42.9359	-102.027	-192.504	-19.7416	-78.7863	-173.546	5.26147				Kyrgyzstan	345.607	329.029	362.749	5.43341	3.36447	8.19988	452.358	284.208	757.752	671.592
														Lao People's Democratic Republic (the)	1846	1766.27	1923.95	111.578	90.7186	133.699	1561.78	1143.75	2108.86	280.425	238.811	326.712	-223.537	-332.668	-145.389	-193.27	-299.315	-116.934	-167.137	-269.267	-85.6843				Lao People's Democratic Republic (the)	2169.87	2089.2	2253.14	114.051	93.1045	137.527	1560.98	1143.04	2107.82	280.163
														Lebanon	58.0286	30.2594	85.5803	0.945794	0.500465	1.46761	188.213	141.133	251.081	458.321	372.833	582.314	107.688	1.35826	216.284	206.034	93.1979	328.389	304.674	191.157	447.771				Lebanon	253.162	221.032	285.185	1.44479	0.959972	2.01573	188.067	141.009	250.88	458.364
														Malaysia	31.5464	13.0385	60.2411	0.609891	0.255015	1.22731	407.489	293.321	568.788	3329.24	2640.14	4182.36	105.461	-12.2952	232.699	184.005	67.1783	326.091	270.298	144.259	422.232				Malaysia	1176.98	1123.94	1233.81	4.1296	3.07851	5.44826	406.443	292.481	567.022	3330.18
														Maldives	0.824299	0.374616	1.45599	0.0711665	0.0300323	0.165669	21.4541	11.5068	37.0668	106.733	86.4283	129.838	-53.2466	-144.39	57.6498	-36.3413	-127.318	82.9633	-23.8824	-115.368	111.754				Maldives	18.0711	16.85	19.288	0.34029	0.187021	0.570169	21.3956	11.4787	37.009	106.689
														Marshall Islands (the)	0.683851	0.362102	1.03021	0.0698467	0.0363393	0.106888	6.10392	4.1582	8.48193	18.3302	14.5742	23.1717	-111.436	-201.051	-40.9797	-93.6983	-183.045	-23.1157	-77.8453	-166.225	-7.11052				Marshall Islands (the)	5.17361	4.91967	5.55009	0.136446	0.100032	0.182701	6.08727	4.14498	8.45777	18.3455
														Mexico	3693.7	1938.67	5321.99	40.4141	21.0484	61.2117	4920.76	3717.64	6435.93	4197.29	3274.82	5372.67	91.3389	-30.88	232.85	235.491	111.835	391.558	391.563	254.624	563.117				Mexico	6180.03	4383.96	7891.46	44.0634	25.465	66.0761	4919.69	3716.44	6433.93	4196.79
														Micronesia (Federated States of)	9.78908	8.16717	11.2186	0.529417	0.415595	0.671835	18.6092	13.7418	26.2359	12.3834	10.0377	15.5119	-118.024	-222.84	-34.1501	-84.0921	-190.357	-2.56815	-50.4699	-155.354	27.6603				Micronesia (Federated States of)	13.8574	12.1397	15.4445	0.565453	0.443318	0.713265	18.5991	13.7353	26.2179	12.3783
														Moldova (the Republic of)	3.53544	1.42248	7.06095	0.244272	0.0965716	0.48421	120.544	87.6329	173.652	220.988	185.807	263.948	-135.741	-236.587	-59.8699	-111.564	-212.864	-35.5125	-85.3252	-188.195	-10.9707				Moldova (the Republic of)	87.8203	82.9596	92.1556	1.14943	0.84809	1.48779	120.315	87.4395	173.278	221.04
														Mongolia	5.66478	2.20627	11.2117	0.705853	0.271618	1.40095	344.153	244.716	492.76	576.002	490.504	692.48	-162.349	-252.431	-83.2402	-149.108	-238.572	-70.7306	-135.028	-223.141	-57.2881				Mongolia	174.67	165.619	183.498	3.95437	2.98178	5.19391	343.418	244.375	491.408	575.643
														Morocco	4024.91	3443.83	4647.85	81.0542	64.2798	102.344	2383.92	1739.08	3178.05	1243.78	1036.32	1507.26	44.9477	-46.7798	135.975	124.38	31.4765	227.468	207.516	109.28	325.181				Morocco	4687.81	4097.93	5331	83.2574	65.9727	105.215	2383.42	1738.82	3177.41	1244.12
														Myanmar	25479.9	25148.5	25819.3	1776.56	1458.16	2121.14	14829.5	10310.4	20902.4	663.213	600.618	740.192	-200.868	-308.543	-119.936	-175.321	-285.915	-93.7611	-148.346	-259.503	-68.4815				Myanmar	26357.5	26022.3	26707.9	1782.38	1465.07	2130.07	14826.9	10308.9	20899.2	663.065
														Namibia	135.466	114.118	161.133	3.47719	2.28835	5.05385	177.977	115.857	273.528	410.011	352.632	482.148	134.747	-13.3969	370.099	197.852	36.705	459.362	263.061	83.0295	562.757				Namibia	286.794	261.387	317.544	4.04667	2.6945	5.75764	177.759	115.689	273.186	409.928
														Nauru	0.0144456	0.00509566	0.028001	0.00260435	0.000900749	0.00511858	1.31359	0.927559	1.79644	0.692431	0.547572	0.871051	-215.776	-308.033	-145.601	-205.079	-298.528	-137.28	-196.401	-287.359	-128.496				Nauru	0.505543	0.479304	0.529031	0.0161528	0.0119103	0.0211631	1.31023	0.92526	1.79254	0.691919
														North Macedonia	1.71456	0.702651	3.2967	0.0955816	0.0342633	0.198806	46.1315	31.2623	70.5947	150.358	125.068	181.937	-49.473	-150.897	43.5731	-20.98	-121.966	81.433	8.39601	-96.8892	125.017				North Macedonia	48.7624	46.4031	51.2678	0.48912	0.334527	0.742587	46.0029	31.1959	70.4294	150.345
														Palestine, State of	8.35953	3.40376	16.2811	0.177699	0.0663362	0.353619	105.321	76.096	142.519	473.013	393.88	565.767	-20.2245	-109.326	52.602	55.1576	-34.7295	142.039	132.49	39.5666	239.722				Palestine, State of	322.624	308.917	336.977	1.18781	0.874002	1.57936	105.097	75.9043	142.165	472.967
														Papua New Guinea	4657.6	4543.77	4794.23	347.498	281.19	410.484	4385.03	3155.58	6032.92	147.813	129.137	172.125	-240.88	-358.063	-164.156	-215.505	-333.609	-140.152	-194.24	-306.511	-114.867				Papua New Guinea	4858.39	4742.41	4997	349.322	282.749	413.032	4384.54	3155.16	6032.1	147.737
														Peru	1058.05	810.667	1326.42	19.0477	13.9647	25.6531	1018.91	758.39	1399.67	1649.16	1325.19	2003.22	-5.90657	-104.132	83.0435	83.3838	-14.2332	185.618	176.76	76.3535	292.703				Peru	2114.99	1827.69	2422.49	22.0387	16.2275	29.2712	1018.06	757.965	1398.86	1649.85
														Philippines (the)	17932.1	16415.7	19368.1	922.116	759.391	1110.59	16518.8	11612.1	22314.6	2128.93	1800.49	2541.42	-184.625	-279.521	-114.959	-151.77	-245.206	-81.5223	-118.203	-208.516	-46.8343				Philippines (the)	21095.4	19459.1	22569.4	947.346	778.688	1137.66	16512.3	11607.3	22310.3	2128.02
														Romania	24.2656	9.67602	46.0908	1.51981	0.6071	2.90282	515.895	363.429	690.102	973.874	775.862	1217.68	-146.977	-237.305	-63.6806	-120.212	-208.538	-37.0444	-90.588	-182.515	-7.83488				Romania	435.993	401.808	466.975	5.48931	3.99891	7.50873	514.51	362.713	688.939	973.365
														Saint Lucia	0.626063	0.330931	0.924951	0.017342	0.00879775	0.0304792	4.86937	3.08625	7.56794	31.9755	25.8861	39.8323	266.254	56.2948	558.777	317.225	98.3714	639.897	370.701	144.394	723.211				Saint Lucia	4.68251	4.27434	5.11014	0.0373067	0.0224883	0.0555407	4.86341	3.08229	7.55624	31.9821
														Saint Vincent and the Grenadines	0.275823	0.140608	0.435382	0.00716501	0.00328918	0.0142019	2.03398	1.30612	3.3179	27.6295	22.2361	34.3874	317.121	96.0324	651.465	371.928	139.574	741.468	434.664	186.178	823.492				Saint Vincent and the Grenadines	3.75238	3.54476	3.93696	0.022376	0.0144514	0.0344014	2.02957	1.3023	3.3109	27.6386
														Samoa	14.0705	12.4085	15.8855	0.630019	0.495498	0.810889	17.5794	12.7336	23.9224	14.7239	11.1307	19.6988	-133.053	-225.42	-65.5934	-96.1954	-185.575	-27.8656	-58.3079	-144.252	11.9784				Samoa	24.8463	22.852	26.7089	0.701347	0.553181	0.892807	17.5663	12.7136	23.8984	14.7171
														Senegal	1122	953.104	1302.21	44.4741	30.16	65.0673	1444.56	967.117	2237.18	1751.13	1533.06	1974.19	-41.3868	-145.335	51.7744	-0.138998	-110.966	106.34	40.3003	-73.9292	161.889				Senegal	2543.1	2389.41	2721.77	52.1703	36.2474	76.4783	1442.84	965.513	2232.79	1750.87
														Serbia	5.46578	2.10137	10.5972	0.118022	0.0434192	0.232837	63.4412	45.373	88.6882	542.49	450.963	663.889	255.905	129.456	386.737	334.313	195.481	470.095	412.713	265.741	566.692				Serbia	182.913	173.703	192.06	0.723587	0.528779	0.948979	63.2907	45.2489	88.4774	542.404
														Solomon Islands	81.0281	70.9473	90.8431	11.1794	8.95723	13.7607	318.346	228.147	421.332	94.3275	76.9614	115.142	-208.021	-289.137	-128.278	-196.256	-275.895	-116.147	-182.77	-262.538	-103.943				Solomon Islands	121.573	110.723	133.519	11.9991	9.6459	14.7477	318.113	227.976	421.023	94.3336
														Suriname	12.9271	8.87682	16.8415	0.345512	0.201837	0.565056	27.8163	16.6926	41.1891	88.8518	73.3197	108.291	119.941	-44.6008	325.441	172.75	3.81779	416.688	233.333	51.1178	504.866				Suriname	32.6991	27.8173	37.7261	0.436127	0.255352	0.674782	27.7946	16.6763	41.1542	88.8567
														São Tomé and Principe	2.35063	1.30156	3.55195	0.102075	0.0461493	0.203205	12.9979	7.33968	21.5391	68.0471	56.2557	82.2687	63.4255	-75.1368	258.908	94.8574	-52.8288	317.429	133.311	-31.0519	371.19				São Tomé and Principe	18.4846	17.1509	19.9221	0.222681	0.128292	0.396904	12.9664	7.31781	21.4937	68.0374
														Tajikistan	80.2361	41.2445	116.333	4.99894	2.56118	7.77064	621.187	431.873	881.378	1221.59	1067.62	1433.08	-101.026	-194.651	-32.2714	-73.9073	-169.266	-6.67645	-48.3737	-144.443	22.6543				Tajikistan	819.855	776.235	868.182	11.8998	8.75962	15.5871	619.157	430.499	878.932	1221.82
														Thailand	45.1311	16.8882	89.7711	2.1846	0.848483	4.28292	1177.53	825.899	1598.94	3478.66	2816.8	4368.84	-116.685	-204.679	-46.6389	-83.6078	-169.308	-11.3403	-48.3298	-136.185	27.3175				Thailand	1591.99	1511.75	1661.87	13.5527	10.1358	18.0039	1174.45	823.306	1594.53	3476.48
														Timor-Leste	373.403	352.407	397.841	26.1213	21.1833	31.619	268.668	190.505	379.082	141.403	125.017	159.203	-159.449	-264.867	-85.4985	-133.515	-240.341	-62.8417	-109.207	-213.295	-38.039				Timor-Leste	493.782	475.803	513.76	27.231	22.1252	32.8908	268.417	190.297	378.748	141.373
														Tonga	0.172903	0.0665885	0.33109	0.0220539	0.00882537	0.0445641	12.4843	8.98822	16.7429	24.6505	18.9665	31.2071	-196.122	-291.108	-120.702	-183.243	-277.131	-109.176	-170.488	-262.636	-95.8975				Tonga	5.67796	5.36622	5.95013	0.130755	0.101012	0.173694	12.4509	8.97017	16.7099	24.6699
														Tunisia	118.33	63.497	175.251	4.61039	2.52106	7.36941	783.444	560.239	1074.76	798.596	666.087	962.836	-90.7318	-184.512	-18.0284	-49.4638	-147.472	23.705	-5.21611	-105.836	66.8023				Tunisia	444.192	381.837	508.62	6.57578	4.36972	9.67168	782.916	559.901	1073.85	798.644
														Turkey	99.7231	37.4283	187.592	4.98099	1.80395	9.95952	2932.79	2125.28	3969.29	7202.05	5539.57	9363.12	-194.82	-297.017	-97.8251	-160.626	-262.896	-63.4674	-126.406	-227.305	-28.8201				Turkey	3014.52	2845.22	3189.09	27.4202	20.7602	35.4096	2925.79	2120.93	3960.56	7199.71
														Turkmenistan	7.47786	2.81007	15.2058	0.355992	0.119806	0.75665	279.108	163.534	456.333	1109.45	911.845	1361.22	-46.9518	-174.641	125.501	-16.2666	-146.148	177.361	15.2101	-121.786	235.006				Turkmenistan	307.888	295.661	321.271	2.69633	1.58899	4.12909	278.55	163.036	454.905	1110.01
														Tuvalu	0.0402891	0.0206567	0.0681569	0.00359457	0.0017313	0.0062355	0.785686	0.54592	1.07815	5.59904	4.4041	7.25351	1.58394	-96.0255	101.53	20.0747	-77.5505	120.183	40.802	-58.0485	142.501				Tuvalu	0.662216	0.617493	0.703077	0.0119627	0.00878745	0.0159317	0.783272	0.544426	1.07568	5.60117
														Ukraine	333.145	173.536	499.535	5.20348	2.68804	8.17193	716.499	530.406	1000.03	464.67	379.188	580.647	156.246	53.9914	255.067	254.007	148.28	371.666	357.955	244.901	496.173				Ukraine	951.606	766.855	1123.5	6.67872	4.03269	9.7973	716.089	530.077	999.573	464.539
														Uzbekistan	49.3386	20.397	100.831	3.1727	1.31325	7.11599	1749.34	1215.89	2369.53	2591.5	2181.78	3092.25	-121.549	-220.985	-49.6962	-97.084	-191.498	-25.0172	-72.486	-166.532	1.19356				Uzbekistan	1563.19	1493.06	1642.85	19.4417	14.4311	25.1283	1746.09	1212.55	2365.05	2591.7
														Vanuatu	33.6395	27.762	40.4682	5.59538	4.34468	7.11649	228.669	164.629	318.244	40.7043	34.102	50.6517	-248.946	-369.865	-164.31	-238.051	-358.988	-153.551	-227.664	-348.65	-143.282				Vanuatu	46.3063	40.0971	53.5416	5.87719	4.6496	7.48992	228.568	164.553	318.135	40.723
														Venezuela (Bolivarian Republic of)	608.697	306.561	926.283	14.8485	7.86827	23.5042	2787.04	2025.81	3718.13	881.354	646.354	1170.06	-175.636	-305.837	-86.7895	-114.6	-235.051	-16.4564	-49.5803	-169.126	54.9581				Venezuela (Bolivarian Republic of)	1131.91	824.256	1466.35	16.8421	9.99726	25.5604	2786.41	2025.35	3716.88	881.776
														Viet Nam	1524.87	967.832	2075.36	243.134	150.823	352.097	17218.9	12671.3	23979.8	2604.16	2188.83	3102.08	-213.772	-300.608	-147.809	-203.72	-289.945	-138.1	-193.921	-278.152	-126.854				Viet Nam	4618.89	3934.88	5299.22	314.59	219.036	438.194	17205.4	12658.8	23959.5	2603.16
														Zambia	504.115	314.367	703.493	11.8488	6.39212	18.8099	796.248	484.409	1196.93	2451.85	2168.48	2763.48	68.2181	-51.7511	239.053	132.474	-0.283411	327.333	196.297	53.2414	418.638				Zambia	2232.61	2090.28	2424.41	18.1295	11.3246	26.4434	794.356	483.379	1194.41	2452.57
														AFRO	11122.6	9929.84	12478.9	507.087	376.205	665.5	15339.9	10698.3	21915.5	10569.6	9216.05	12308.9	-92.163	-201.467	-13.7321	-55.5011	-166.858	30.2358	-21.6608	-130.072	69.3229				AFRO	19017.4	17641.9	20539.1	560.074	418.344	731.185	15327.2	10690.6	21893.1	10562.8
														AMRO	15734.3	10918.3	20174.2	200.466	135.008	283.803	16449.3	11764.3	22144.5	22245.3	17862.9	27686.7	93.8534	-25.5665	194.951	222.932	91.9712	344.213	346.316	205.574	502.339				AMRO	28779	23670.9	33802.3	225.593	159.098	314.516	16442.9	11759	22135.6	22248.9
														EMRO	27306.7	24068.5	30286	551.703	438.274	695.725	16493.8	11818.6	22279	19128	16214.5	22546.2	-24.5277	-121.472	64.1554	55.9627	-37.937	150.657	140.416	41.4281	246.411				EMRO	42467.1	38706.7	45975.5	595.817	476.427	751.556	16481.9	11811.8	22258.1	19131.3
														EURO	881.16	512.835	1312.4	48.2488	27.8021	74.9135	10956.7	7729.67	15519.5	20047.3	16277.8	24533.9	-117.369	-222.766	-39.2898	-86.938	-190.939	-9.01688	-55.0327	-158.448	26.8015				EURO	9883.71	9160.22	10492.7	122.374	90.874	163.12	10935.9	7713.72	15494	20045.3
														SEARO	224951	206040	242183	8182.57	6563.04	10131.7	149692	110297	205011	39286	33692.2	46858	-118.405	-214.192	-52.0957	-73.2081	-164.25	-3.39617	-26.2578	-115.66	44.9804				SEARO	274883	253691	292709	8406	6791.95	10396.3	149645	110246	204893	39276.7
														WPRO	11440.8	8802.11	15107.8	1146.38	828.716	1558.39	119038	87052.3	164233	61077	48860.3	76689.2	-210.88	-312.104	-138.054	-192.436	-293.766	-121.799	-174.355	-274.857	-104.827				WPRO	57560.9	53209.4	61561.4	1838	1396.81	2331.46	118879	86941.3	163932	61055.7
														All LMICs	245808	217126	276362	12340.6	9678.39	15581.6	395811	285266	537258	164646	137233	204062	-154.441	-242.334	-86.8795	-119.636	-204.17	-52.4797	-88.6453	-171.223	-15.4413				All LMICs	391625	358144	425403	13332.4	10625.6	16778.2	395524	285138	536767	164591
														setting	dmap_pe	dmap_lb	dmap_ub	daly_pe	daly_lb	daly_ub	dcost_pe	dcost_lb	dcost_ub	vcost_pe	vcost_lb	vcost_ub	cpad_pe	cpad_lb	cpad_ub	tcpad_pe	tcpad_lb	tcpad_ub	us5_pe	us5_lb	us5_ub				setting	dmap_pe	dmap_lb	dmap_ub	daly_pe	daly_lb	daly_ub	dcost_pe	dcost_lb	dcost_ub	vcost_pe
														Afghanistan	42588.7	41478.1	43708.4	695.682	562.629	854.776	3709.12	2644.08	5156.56	762.159	688.734	847.995	-72.9517	-176.782	5.18493	32.3547	-72.8604	118.145	134.053	32.6967	237.583				Afghanistan	44213.9	43070.6	45373.5	699.628	565.172	859.494	3708.21	2643.42	5155.39	761.486
														Albania	3.9372	1.59546	7.7787	0.493031	0.190376	1.03009	133.544	93.4911	184.335	261.492	220.097	312.672	-142.603	-228.26	-76.5924	-129.652	-214.417	-63.0602	-116.266	-198.225	-48.593				Albania	76.0439	70.9827	80.4471	1.87874	1.36252	2.62994	133.245	93.3283	183.978	261.457
														Algeria	162.68	66.9103	321.475	5.21783	2.0375	11.0468	1189.97	801.15	1578.25	4136.86	3364.09	5057.29	-76.9615	-167.195	-3.7401	-26.9405	-115.869	50.6839	21.0443	-62.4421	108.173				Algeria	2508.67	2316.67	2690.12	17.3919	12.8569	23.7662	1186.5	799.427	1575.74	4133.86
														Argentina	1100.06	581.204	1542.11	5.03893	2.79483	7.45967	431.566	311.423	606.808	2538.26	1968.61	3198.15	907.718	576.53	1287.82	1272.15	888.067	1727.68	1636.44	1217.09	2176.35				Argentina	2282.01	1739.4	2758.89	5.83013	3.54653	8.43447	431.36	311.236	606.538	2539.85
														Armenia	5.70044	2.30515	11.5704	0.170297	0.0687835	0.372544	45.331	30.6688	64.429	241.961	207.474	288.332	103.753	-3.47497	233.178	157.522	45.243	300.669	213.96	89.3018	370.432				Armenia	93.3452	87.3111	99.4281	0.592477	0.41584	0.873439	45.235	30.5948	64.2247	241.994
														Azerbaijan	34.6021	14.2194	68.3222	1.04941	0.405554	2.12768	213.041	150.722	298.509	907.353	767.518	1085.39	34.6334	-69.6723	145.279	87.2379	-18.9424	209.021	140.944	31.0642	276.513				Azerbaijan	414.215	375.697	454.804	2.89356	1.95685	4.1909	212.617	150.371	297.681	907.103
														Belarus	14.6963	6.10914	28.4047	2.07752	0.881213	4.31607	621.581	434.095	869.574	647.024	547.313	791.448	-201.083	-295.407	-131.183	-189.917	-281.875	-120.044	-177.805	-268.152	-107.174				Belarus	246.477	232.438	262.046	7.46495	5.34558	10.6453	620.169	432.722	867.341	647.501
														Belize	19.508	10.0125	28.4303	0.971116	0.492603	1.52628	48.7555	34.328	67.9576	64.2565	52.4312	80.0103	-34.2577	-136.1	56.9756	-0.874602	-105.199	93.8008	32.0222	-75.3679	130.842				Belize	31.4309	21.692	41.0043	1.06295	0.579783	1.62382	48.7259	34.3081	67.917	64.2246
														Benin	6473.1	5652.85	7306.35	271.789	188.202	370.435	4797.34	3038.43	7191.33	275.42	238.116	309.624	-100.481	-227.493	4.67925	-64.1158	-189.29	56.0319	-22.5956	-148.095	106.615				Benin	6692.91	5867.31	7529.05	273.287	189.477	371.566	4796.86	3038.09	7191.06	275.302
														Bhutan	79.1339	66.7398	89.3377	3.40722	2.64257	4.33283	38.7855	27.0613	53.4871	108.739	93.3572	125.652	1.52561	-94.2602	94.8085	39.76	-55.3619	134.692	79.2003	-17.3639	182.579				Bhutan	115.493	104.673	125.417	3.63947	2.83969	4.57535	38.7252	27.0255	53.4188	108.776
														Brazil	5289.32	2832.47	8013.74	49.268	24.5213	74.9733	3068.43	2195.51	4153.59	5457.47	4324.19	7013.75	213.107	101.63	346.786	399.61	259.23	556.903	581.361	427.566	774.826				Brazil	9206.74	6691.6	12059.3	54.7199	29.5726	81.0559	3066.87	2194.36	4151.41	5455.16
														Bulgaria	6.7881	2.56141	13.4171	0.212863	0.0803195	0.446483	78.0238	56.7903	105.51	387.095	321.52	470.865	50.2725	-44.8457	148.024	102.062	4.92027	205.231	156.857	55.2299	264.806				Bulgaria	135.995	128.804	144.05	0.876829	0.634213	1.18819	77.8454	56.6913	105.292	387.113
														Cabo Verde	18.3699	9.2126	27.082	0.722344	0.363784	1.27518	19.5584	12.7633	30.0119	117.076	101.964	135.562	96.0762	-40.9104	262.394	131.58	-10.3148	309.578	169.671	20.9656	372.216				Cabo Verde	51.3797	43.4673	59.2169	0.913942	0.543095	1.52888	19.5148	12.7232	29.919	117.1
														Cambodia	576.209	341.451	791.93	32.4833	19.2931	47.715	918.429	656.547	1278.17	1217.27	1056.66	1403.59	-164.504	-263.055	-90.9568	-136.697	-231.792	-61.335	-105.893	-200.391	-31.1648				Cambodia	1570.78	1369.96	1770.47	40.5639	27.5028	57.009	916.069	655.021	1275.69	1216.87
														China	2761.23	1160.67	5395.04	291.735	120.758	561.969	67465.3	47981	92025.3	52162.3	41661.8	65623.5	-211.748	-298.491	-140.666	-191.813	-280.737	-123.084	-176.011	-261.873	-107.006				China	38044.5	35565.4	40469.2	874.022	616.944	1192.79	67329	47863.8	91860.3	52128.6
														Colombia	422.692	223.076	636.879	7.92403	4.07653	12.6289	1023.6	743.815	1387.68	2620.38	2151.25	3220.54	-53.1145	-162.977	40.1042	33.5628	-76.7915	133.327	119.936	7.65496	232.405				Colombia	1874.1	1618.44	2129.25	12.3336	7.67538	17.38	1022.12	742.531	1386.35	2619.72
														Costa Rica	53.7826	27.5476	78.6801	0.388662	0.190946	0.615799	33.905	24.0432	48.1846	486.584	399.429	605.981	937.795	595.761	1376.35	1162.34	789.25	1641.21	1397.36	982.634	1939.07				Costa Rica	192.128	158.83	220.505	0.531869	0.331826	0.790211	33.8504	24.0147	48.1341	486.637
														Cuba	12.3189	4.72916	22.9456	0.160812	0.0616931	0.331967	55.8814	38.4368	79.2108	730.008	611.974	861.375	276.368	115.491	493.201	403.83	223.836	668.58	529.864	322.094	829.576				Cuba	252.555	240.525	266.48	0.678382	0.478616	0.967281	55.7407	38.3511	79.0245	730.18
														Côte d'Ivoire	15909	15047.5	16855.8	677.028	481.789	971.552	6289.67	4039.68	9203.33	2228.79	2004.68	2475.86	-125.294	-256.335	-15.8552	-86.9516	-222.724	36.7318	-49.8263	-181.663	87.3299				Côte d'Ivoire	17720.8	16848.8	18647.8	687.587	489.205	983.941	6287.02	4037.6	9197.14	2227.79
														Djibouti	101.715	87.4544	119.934	4.55104	2.65618	7.89634	84.2046	48.9472	152.783	94.4468	80.4664	110.426	-19.3001	-161.699	136.167	13.5514	-131.405	192.221	43.4236	-106.152	253.363				Djibouti	144.333	127.895	162.85	4.82175	2.83122	8.3211	84.1407	48.9123	152.632	94.393
														Dominica	0.212478	0.114502	0.345783	0.00631799	0.00308789	0.0112176	0.992267	0.634266	1.50013	15.292	12.1031	19.7193	333.785	131.16	638.708	392.804	171.381	709.597	453.53	220.985	789.867				Dominica	2.11788	1.99272	2.28666	0.0154533	0.00995575	0.0229044	0.990328	0.632975	1.49716	15.2977
														Dominican Republic (the)	398.57	218.824	616.402	9.92651	5.01084	17.8122	713.076	458.525	1067.31	812.751	676.049	969.469	-30.8552	-135.27	100.603	31.0004	-85.0386	191.743	90.1365	-33.0674	284.805				Dominican Republic (the)	702.52	505.648	923.941	11.1974	6.05993	19.2681	712.799	458.258	1066.93	812.312
														Ecuador	1494.51	985.101	1916.58	44.2548	25.8964	68.7562	1495.3	965.338	2250.48	891.79	722.058	1071.45	-107.974	-214.964	-22.7844	-59.426	-168.869	45.8369	-6.82587	-118.549	118.137				Ecuador	1980.05	1451.99	2418.87	46.7673	27.8119	71.5288	1494.6	964.966	2249.43	891.903
														Egypt	4481.21	3256.99	5771.27	92.0721	66.0246	127.783	2846.66	2017.53	3878.45	7851.79	6611.92	9289.71	-41.9437	-134.932	37.8636	37.4466	-57.2415	123.363	117.035	23.0011	208.585				Egypt	10928.8	9988.8	12379.6	111.54	83.5518	148.111	2841.76	2012.07	3870.33	7845.92
														El Salvador	183.017	94.7613	262.714	1.17145	0.564854	1.9847	84.5108	57.7689	130.166	334.572	277.946	416.856	399.43	203.386	736.783	642.004	384.024	1068.02	895.955	554.021	1412.32				El Salvador	375.637	281.99	459.267	1.36681	0.73519	2.22412	84.4318	57.7337	130.096	334.664
														Fiji	2.32895	0.889316	4.54904	0.0835708	0.0337372	0.1746	26.7155	19.1139	37.7541	205.113	167.654	245.914	36.7581	-73.9553	140.914	80.2105	-31.6116	188.198	123.365	11.1145	243.065				Fiji	42.9675	40.3466	45.6976	0.320784	0.240985	0.442021	26.6254	19.0706	37.6683	205.161
														Georgia	8.11358	3.37363	15.8581	0.201107	0.0849079	0.400525	48.9117	33.4629	69.3331	313.117	259.414	375.122	167.675	58.3087	276.298	231.804	120.947	351.43	295.954	183.183	431.349				Georgia	121.147	114.114	128.269	0.654969	0.461412	0.879973	48.7981	33.3969	69.0609	313.184
														Grenada	1.22647	0.852808	1.78856	0.0316614	0.019038	0.0516498	2.69891	1.72276	4.19953	33.6374	25.7128	44.2048	451.153	189.893	902.448	518.512	239.489	1002.26	581.155	296.124	1100.23				Grenada	5.19084	4.6833	5.75414	0.0477014	0.0310151	0.0719214	2.69574	1.71873	4.19191	33.6288
														Guatemala	11290.6	10834.5	11712.7	41.4611	33.6248	51.5309	233.72	167.18	322.038	835.118	710.397	978.608	1111.05	827.829	1508.93	1590.72	1212.56	2068.03	2083.26	1614.02	2638.92				Guatemala	11935.3	11459.7	12373.6	41.7728	33.9012	51.9349	233.649	167.112	321.885	834.974
														Guyana	57.1019	39.5628	73.5958	2.60977	1.55769	4.14796	89.7631	52.9945	139.073	99.0561	82.9658	119.852	-84.3098	-194.712	47.9513	-53.581	-164.879	96.6498	-21.2833	-134.494	147.11				Guyana	82.1536	63.908	100.252	2.82093	1.70002	4.44478	89.701	52.962	139	99.0087
														Honduras	1665.11	1482.5	1853.87	22.4466	14.79	33.2106	260.914	159.774	415.507	608.34	528.405	713.708	133.65	11.6838	350.799	263.135	94.0729	528.015	386.191	180.12	729.19				Honduras	2073.59	1880.61	2278.82	23.3827	15.2858	34.4809	260.813	159.66	415.289	607.772
														India	363376	332952	395631	8303.42	6585.41	10094.9	79009.8	55336.1	107442	27375.3	23530	32327.3	-41.363	-136.201	31.3519	30.7589	-60.9644	107.417	103.158	11.9756	190.145				India	397882	366355	431534	8418.72	6689.23	10207.8	78978.6	55310.3	107403	27369.4
														Indonesia	42998.5	39320.4	47348.1	3898.27	3155.01	4917.88	41828	29970.7	57519.8	8202.92	6866.27	9758.21	-211.061	-314.005	-140.035	-190.08	-293.401	-121.15	-170.758	-273.505	-103.027				Indonesia	53463.5	49421.9	57749	4036.48	3274.55	5091.07	41791.1	29942.2	57485.9	8195.12
														Iran (Islamic Republic of)	446.744	185.916	918.574	7.97256	3.29	17.0676	1217.81	874.705	1674.85	6262.68	5191.61	7508.47	23.3001	-68.4665	120.565	112.527	14.0165	221.51	205.605	96.7074	325.262				Iran (Islamic Republic of)	3892.82	3491.81	4369.96	18.259	12.166	27.1186	1216.23	872.28	1670.4	6262.02
														Iraq	12643.4	10688.6	14551.6	255.936	185.184	346.936	3672.64	2597.68	5423.7	1856.55	1540.16	2244.93	-13.9781	-109.587	81.6999	65.8918	-37.1474	180.169	150.39	39.3403	285.852				Iraq	13883.9	11923.9	15856.6	259.416	188.438	351.706	3671.96	2596.85	5422.42	1856.58
														Kazakhstan	108.815	55.9416	185.499	5.28043	2.71094	9.61192	1016.8	723.419	1380.26	2423.7	1974.57	2950.22	-70.6651	-172.286	17.0272	-39.7511	-138.983	51.4163	-5.22991	-108.074	90.2902				Kazakhstan	913.662	838.453	1000.52	11.8679	7.93926	16.5805	1014.26	722.298	1378.01	2423.82
														Kiribati	6.393	4.78544	8.12837	1.33037	0.957743	1.80199	37.8744	26.7124	53.5961	37.7028	28.7384	46.1625	-222.136	-333.727	-135.91	-213.296	-326.152	-128.771	-203.878	-318.692	-120.675				Kiribati	14.4249	13.0097	16.2348	1.57637	1.17801	2.08105	37.8123	26.6666	53.5045	37.7099
														Korea (the Democratic People's Republic of)	119.478	66.3546	197.486	26.9414	11.8426	55.6376	2869.67	1592.77	4910.87	703.764	574.394	854.685	-228.099	-317.77	-157.476	-219.768	-311.939	-148.047	-209.966	-302.449	-136.69				Korea (the Democratic People's Republic of)	955.613	881.49	1043.59	58.8945	33.754	103.316	2862.62	1588.04	4892.01	703.628
														Kyrgyzstan	26.1956	11.4225	53.1746	2.04346	0.847707	4.67596	452.855	284.783	758.771	671.876	557.187	799.417	-122.61	-210.53	-42.9359	-102.027	-192.504	-19.7416	-78.7863	-173.546	5.26147				Kyrgyzstan	360.023	337.573	383.982	6.63517	4.00174	10.286	451.918	283.98	757.244	671.894
														Lao People's Democratic Republic (the)	3692	3532.54	3847.89	223.155	181.437	267.399	1528.42	1119.13	2064.07	285.554	243.64	333.43	-223.537	-332.668	-145.389	-193.27	-299.315	-116.934	-167.137	-269.267	-85.6843				Lao People's Democratic Republic (the)	4014.54	3853.77	4179.04	225.819	183.339	271.517	1527.86	1118.63	2062.79	285.837
														Lebanon	116.057	60.5187	171.161	1.89159	1.00093	2.93522	188.116	140.825	250.846	458.81	373.121	582.59	107.688	1.35826	216.284	206.034	93.1979	328.389	304.674	191.157	447.771				Lebanon	310.383	252.008	370.861	2.4192	1.46688	3.47573	187.971	140.708	250.635	458.919
														Malaysia	63.0929	26.077	120.482	1.21978	0.51003	2.45463	407.313	293.17	568.518	3329.58	2640.29	4182.78	105.461	-12.2952	232.699	184.005	67.1783	326.091	270.298	144.259	422.232				Malaysia	1209.32	1143.58	1286.29	4.78887	3.54807	6.59465	406.211	292.366	566.752	3330.44
														Maldives	1.6486	0.749232	2.91197	0.142333	0.0600646	0.331338	21.4463	11.5038	37.0233	106.738	86.4427	129.856	-53.2466	-144.39	57.6498	-36.3413	-127.318	82.9633	-23.8824	-115.368	111.754				Maldives	18.9273	17.37	20.5432	0.414538	0.233275	0.730317	21.3874	11.4757	36.9643	106.704
														Marshall Islands (the)	1.3677	0.724203	2.06042	0.139693	0.0726786	0.213776	6.08408	4.14625	8.45858	18.3432	14.5812	23.1739	-111.436	-201.051	-40.9797	-93.6983	-183.045	-23.1157	-77.8453	-166.225	-7.11052				Marshall Islands (the)	5.84277	5.29269	6.52998	0.206325	0.137606	0.285793	6.06724	4.13497	8.433	18.3529
														Mexico	7387.4	3877.34	10644	80.8282	42.0968	122.423	4910.11	3711.07	6416.39	4212.13	3285.44	5382.17	91.3389	-30.88	232.85	235.491	111.835	391.558	391.563	254.624	563.117				Mexico	9921.11	6325.14	13226.2	84.7224	46.684	127.362	4908.81	3709.9	6415.41	4211.2
														Micronesia (Federated States of)	19.5782	16.3343	22.4372	1.05883	0.831191	1.34367	18.4552	13.6456	26.0734	12.471	10.1166	15.6035	-118.024	-222.84	-34.1501	-84.0921	-190.357	-2.56815	-50.4699	-155.354	27.6603				Micronesia (Federated States of)	23.5831	20.2797	26.6662	1.09518	0.859374	1.38725	18.4482	13.6378	26.0554	12.4695
														Moldova (the Republic of)	7.07088	2.84496	14.1219	0.488544	0.193143	0.968419	120.388	87.6192	173.539	221.015	185.86	263.962	-135.741	-236.587	-59.8699	-111.564	-212.864	-35.5125	-85.3252	-188.195	-10.9707				Moldova (the Republic of)	91.4889	85.1452	99.0328	1.41518	1.00438	1.93881	120.146	87.4257	173.174	221.068
														Mongolia	11.3296	4.41254	22.4235	1.41171	0.543236	2.80191	343.849	244.429	492.252	576.158	490.611	692.688	-162.349	-252.431	-83.2402	-149.108	-238.572	-70.7306	-135.028	-223.141	-57.2881				Mongolia	180.676	169.106	192.838	4.71628	3.42907	6.39339	343.114	244.088	491.172	575.799
														Morocco	8049.83	6887.67	9295.7	162.108	128.56	204.688	2363.46	1725.49	3151.81	1265.93	1055.88	1524.14	44.9477	-46.7798	135.975	124.38	31.4765	227.468	207.516	109.28	325.181				Morocco	8700.2	7543.98	9976.09	164.358	130.214	207.245	2362.91	1725.22	3151.01	1265.86
														Myanmar	50959.7	50296.9	51638.5	3553.12	2916.32	4242.28	14356.1	9976.91	20251.3	738.533	673.585	819.002	-200.868	-308.543	-119.936	-175.321	-285.915	-93.7611	-148.346	-259.503	-68.4815				Myanmar	51838	51174.6	52523.8	3557.48	2922.89	4251.03	14353.6	9975.44	20248.1	738.621
														Namibia	270.932	228.236	322.265	6.95438	4.5767	10.1077	176.824	114.942	271.352	411.809	353.906	484.314	134.747	-13.3969	370.099	197.852	36.705	459.362	263.061	83.0295	562.757				Namibia	423.707	375.076	478.089	7.54497	4.95638	10.8007	176.631	114.774	271.028	411.794
														Nauru	0.0288911	0.0101913	0.0560019	0.00520869	0.0018015	0.0102372	1.31349	0.927095	1.79521	0.692508	0.547599	0.871082	-215.776	-308.033	-145.601	-205.079	-298.528	-137.28	-196.401	-287.359	-128.496				Nauru	0.52181	0.487254	0.553529	0.0191035	0.0137333	0.0260111	1.31013	0.924749	1.79222	0.691996
														North Macedonia	3.42912	1.4053	6.5934	0.191163	0.0685266	0.397612	46.1244	31.2342	70.5596	150.378	125.082	181.948	-49.473	-150.897	43.5731	-20.98	-121.966	81.433	8.39601	-96.8892	125.017				North Macedonia	50.6633	47.4752	54.1454	0.602142	0.388965	0.922673	45.9958	31.1743	70.3933	150.364
														Palestine, State of	16.7191	6.80753	32.5622	0.355398	0.132672	0.707237	105.297	76.0847	142.394	473.044	393.937	565.781	-20.2245	-109.326	52.602	55.1576	-34.7295	142.039	132.49	39.5666	239.722				Palestine, State of	331.984	314.642	350.357	1.392	1.00089	1.90472	105.061	75.8983	142.042	473.005
														Papua New Guinea	9315.2	9087.54	9588.46	694.995	562.38	820.968	4281.04	3079.61	5892.46	159.483	140.532	183.892	-240.88	-358.063	-164.156	-215.505	-333.609	-140.152	-194.24	-306.511	-114.867				Papua New Guinea	9515.71	9284.92	9790.71	696.82	563.939	823.37	4280.59	3079.18	5891.5	159.468
														Peru	2116.11	1621.33	2652.83	38.0955	27.9295	51.3062	1014	754.977	1390.17	1652.88	1329.42	2005.13	-5.90657	-104.132	83.0435	83.3838	-14.2332	185.618	176.76	76.3535	292.703				Peru	3173.15	2639.88	3742.91	41.1215	30.1809	54.8367	1013.44	754.408	1389.13	1653.34
														Philippines (the)	35864.3	32831.4	38736.1	1844.23	1518.78	2221.19	16269.1	11438.8	21972.8	2167.41	1835.05	2581.37	-184.625	-279.521	-114.959	-151.77	-245.206	-81.5223	-118.203	-208.516	-46.8343				Philippines (the)	39005.1	35910.4	41940.7	1868.76	1539.75	2247.72	16263.3	11434.3	21965.4	2166.91
														Romania	48.5311	19.352	92.1817	3.03963	1.2142	5.80564	515.331	363.187	688.522	974.422	776.115	1218.05	-146.977	-237.305	-63.6806	-120.212	-208.538	-37.0444	-90.588	-182.515	-7.83488				Romania	461.46	415.49	509.665	7.08934	4.81879	10.2115	513.634	362.337	687.152	973.632
														Saint Lucia	1.25213	0.661862	1.8499	0.0346839	0.0175955	0.0609584	4.86501	3.08337	7.55939	31.9804	25.895	39.8586	266.254	56.2948	558.777	317.225	98.3714	639.897	370.701	144.394	723.211				Saint Lucia	5.32978	4.61684	6.0377	0.0542497	0.0323339	0.083935	4.85859	3.0794	7.5505	31.987
														Saint Vincent and the Grenadines	0.551646	0.281215	0.870764	0.01433	0.00657837	0.0284037	2.03128	1.30515	3.31506	27.6322	22.2425	34.3903	317.121	96.0324	651.465	371.928	139.574	741.468	434.664	186.178	823.492				Saint Vincent and the Grenadines	3.98954	3.7378	4.33891	0.0294257	0.0183348	0.0471508	2.02567	1.30134	3.30806	27.6403
														Samoa	28.141	24.817	31.771	1.26004	0.990997	1.62178	17.4116	12.6165	23.6917	14.7928	11.2094	19.7233	-133.053	-225.42	-65.5934	-96.1954	-185.575	-27.8656	-58.3079	-144.252	11.9784				Samoa	38.9457	35.2164	42.5007	1.32875	1.05014	1.70705	17.3971	12.5966	23.6653	14.7826
														Senegal	2244	1906.21	2604.43	88.9482	60.32	130.135	1430.57	960.102	2217.8	1760.1	1541.22	1981.44	-41.3868	-145.335	51.7744	-0.138998	-110.966	106.34	40.3003	-73.9292	161.889				Senegal	3655.86	3354.31	4022.66	96.5396	67.0396	141.721	1429.18	958.498	2213.41	1759.34
														Serbia	10.9316	4.20273	21.1944	0.236044	0.0868384	0.465675	63.3468	45.3616	88.6842	542.552	450.975	664.001	255.905	129.456	386.737	334.313	195.481	470.095	412.713	265.741	566.692				Serbia	188.926	176.866	200.562	0.848472	0.60287	1.18699	63.1962	45.2405	88.4734	542.474
														Solomon Islands	162.056	141.895	181.686	22.3588	17.9145	27.5215	315.529	225.981	417.972	94.7222	77.4661	115.589	-208.021	-289.137	-128.278	-196.256	-275.895	-116.147	-182.77	-262.538	-103.943				Solomon Islands	202.778	181.384	224.278	23.117	18.6125	28.472	315.345	225.879	417.657	94.6964
														Suriname	25.8543	17.7536	33.6829	0.691024	0.403673	1.13011	27.6932	16.6287	41.0887	88.9551	73.458	108.531	119.941	-44.6008	325.441	172.75	3.81779	416.688	233.333	51.1178	504.866				Suriname	45.9233	36.8627	54.6545	0.782079	0.454937	1.23924	27.6694	16.6141	41.0545	88.9484
														São Tomé and Principe	4.70126	2.60312	7.10391	0.20415	0.0922985	0.40641	12.9524	7.33283	21.4652	68.077	56.2886	82.3137	63.4255	-75.1368	258.908	94.8574	-52.8288	317.429	133.311	-31.0519	371.19				São Tomé and Principe	20.5982	18.5912	23.265	0.332915	0.179703	0.599012	12.9209	7.3068	21.4161	68.0741
														Tajikistan	160.472	82.4891	232.667	9.99787	5.12237	15.5413	619.557	431.602	879.428	1222.26	1068.56	1433.32	-101.026	-194.651	-32.2714	-73.9073	-169.266	-6.67645	-48.3737	-144.443	22.6543				Tajikistan	890.733	831.09	978.763	16.9642	11.5524	23.3085	617.574	430.145	877.157	1222.22
														Thailand	90.2622	33.7764	179.542	4.3692	1.69697	8.56584	1177.06	825.641	1598.46	3479.14	2816.97	4369.48	-116.685	-204.679	-46.6389	-83.6078	-169.308	-11.3403	-48.3298	-136.185	27.3175				Thailand	1640.93	1538.17	1733.19	16.0428	11.5529	21.8938	1174.2	823.14	1594.01	3476.78
														Timor-Leste	746.805	704.815	795.681	52.2427	42.3665	63.2379	261.751	185.874	369.379	143.535	127.054	160.869	-159.449	-264.867	-85.4985	-133.515	-240.341	-62.8417	-109.207	-213.295	-38.039				Timor-Leste	867.186	828.996	911.811	53.3064	43.2633	64.4375	261.5	185.696	369.027	143.466
														Tonga	0.345805	0.133177	0.66218	0.0441077	0.0176507	0.0891283	12.4692	8.98325	16.7244	24.6531	18.971	31.2091	-196.122	-291.108	-120.702	-183.243	-277.131	-109.176	-170.488	-262.636	-95.8975				Tonga	5.86253	5.47498	6.21717	0.1555	0.115665	0.212	12.4388	8.96449	16.6815	24.6717
														Tunisia	236.66	126.994	350.502	9.22078	5.04213	14.7388	781.65	559.623	1072.4	799.251	666.747	963.133	-90.7318	-184.512	-18.0284	-49.4638	-147.472	23.705	-5.21611	-105.836	66.8023				Tunisia	562.405	446.463	684.495	11.1498	6.83496	16.8271	781.122	559.362	1071.49	799.3
														Turkey	199.446	74.8566	375.185	9.96197	3.6079	19.919	2931.24	2124.98	3968.8	7203.82	5539.75	9363.57	-194.82	-297.017	-97.8251	-160.626	-262.896	-63.4674	-126.406	-227.305	-28.8201				Turkey	3123.59	2904.64	3354.21	32.4093	24.0313	44.221	2924.24	2120.64	3959.02	7199.86
														Turkmenistan	14.9557	5.62014	30.4116	0.711983	0.239612	1.5133	278.815	163.492	456.132	1109.5	911.96	1361.27	-46.9518	-174.641	125.501	-16.2666	-146.148	177.361	15.2101	-121.786	235.006				Turkmenistan	316.032	300.278	333.582	3.02553	1.81201	4.95573	278.266	162.994	454.664	1110.13
														Tuvalu	0.0805782	0.0413133	0.136314	0.00718914	0.00346259	0.012471	0.785414	0.544663	1.07726	5.60017	4.40582	7.25475	1.58394	-96.0255	101.53	20.0747	-77.5505	120.183	40.802	-58.0485	142.501				Tuvalu	0.700331	0.643122	0.765839	0.0154768	0.0107332	0.0225088	0.783	0.543185	1.07478	5.60284
														Ukraine	666.289	347.073	999.07	10.407	5.37609	16.3439	715.582	529.058	996.993	466.795	380.638	582.514	156.246	53.9914	255.067	254.007	148.28	371.666	357.955	244.901	496.173				Ukraine	1278.88	938.086	1625.47	11.8748	6.77029	17.9626	715.131	528.729	996.531	466.862
														Uzbekistan	98.6771	40.7941	201.662	6.3454	2.62649	14.232	1747.11	1214.99	2367.89	2592.05	2181.94	3093.49	-121.549	-220.985	-49.6962	-97.084	-191.498	-25.0172	-72.486	-166.532	1.19356				Uzbekistan	1620.73	1519	1723.09	22.801	16.3614	32.0012	1743.86	1211.72	2363.52	2592.28
														Vanuatu	67.2789	55.5241	80.9364	11.1908	8.68936	14.233	226.697	163.622	315.415	40.9927	34.3657	50.9724	-248.946	-369.865	-164.31	-238.051	-358.988	-153.551	-227.664	-348.65	-143.282				Vanuatu	79.9068	67.8112	93.9933	11.4558	8.98089	14.5875	226.599	163.538	315.29	40.978
														Venezuela (Bolivarian Republic of)	1217.39	613.121	1852.57	29.6971	15.7365	47.0084	2782.62	2021.75	3710.03	884.149	648.484	1172.31	-175.636	-305.837	-86.7895	-114.6	-235.051	-16.4564	-49.5803	-169.126	54.9581				Venezuela (Bolivarian Republic of)	1740.36	1126.46	2398.62	31.8889	17.9389	48.962	2782.02	2021.26	3708.88	884.329
														Viet Nam	3049.75	1935.66	4150.72	486.267	301.647	704.193	17182.3	12632	23841.1	2607.08	2192.3	3105.68	-213.772	-300.608	-147.809	-203.72	-289.945	-138.1	-193.921	-278.152	-126.854				Viet Nam	6158.17	4886.97	7381.57	554.696	371.008	787.431	17171.4	12622	23820.8	2605.95
														Zambia	1008.23	628.734	1406.99	23.6977	12.7842	37.6198	791.381	481.411	1191.38	2455.84	2173.28	2767.71	68.2181	-51.7511	239.053	132.474	-0.283411	327.333	196.297	53.2414	418.638				Zambia	2721.1	2409.82	3126.34	29.9584	18.09	44.4372	789.954	480.504	1188.86	2455.34
														AFRO	22245.3	19859.7	24957.9	1014.17	752.41	1331	15199	10595.9	21706.6	10649.3	9288.97	12372.1	-92.163	-201.467	-13.7321	-55.5011	-166.858	30.2358	-21.6608	-130.072	69.3229				AFRO	30177.9	27561.2	33052.8	1070.64	791.275	1392.82	15186.3	10583.6	21689.4	10647.9
														AMRO	31468.6	21836.6	40348.3	400.931	270.016	567.606	16399.3	11716.5	22058.5	22292.6	17927.2	27726.9	93.8534	-25.5665	194.951	222.932	91.9712	344.213	346.316	205.574	502.339				AMRO	44545.6	34617.8	53991.1	425.556	292.653	600.999	16393.5	11709.7	22048.1	22274.4
														EMRO	54613.3	48137.1	60571.9	1103.41	876.548	1391.45	16355.8	11683.7	22054.4	19222.4	16305.1	22640.8	-24.5277	-121.472	64.1554	55.9627	-37.937	150.657	140.416	41.4281	246.411				EMRO	69817.4	62546.6	76451.2	1149	914.77	1445.44	16345.5	11677.5	22037.7	19229.3
														EURO	1762.32	1025.67	2624.81	96.4976	55.6042	149.827	10938.3	7721.98	15490	20051.3	16286.8	24540.5	-117.369	-222.766	-39.2898	-86.938	-190.939	-9.01688	-55.0327	-158.448	26.8015				EURO	10781	9680.17	11732.1	168.964	122.99	237.4	10917.5	7706.99	15464.4	20049.4
														SEARO	449902	412081	484366	16365.1	13126.1	20263.4	147848	108945	202173	40008.2	34458.8	47592.5	-118.405	-214.192	-52.0957	-73.2081	-164.25	-3.39617	-26.2578	-115.66	44.9804				SEARO	499866	459639	535315	16580.4	13372.8	20538.5	147810	108897	202052	39996
														WPRO	22881.6	17604.2	30215.7	2292.76	1657.43	3116.79	118750	86835.7	163845	61095.3	48899	76756.5	-210.88	-312.104	-138.054	-192.436	-293.766	-121.799	-174.355	-274.857	-104.827				WPRO	69077.1	62204.9	76483	3005.08	2226.38	3869.67	118591	86724.7	163544	61074
														All LMICs	491616	434251	552723	24681.2	19356.8	31163.3	392105	283201	532972	165446	138162	204593	-154.441	-242.334	-86.8795	-119.636	-204.17	-52.4797	-88.6453	-171.223	-15.4413				All LMICs	637162	574247	701797	25680.8	20235.7	32323.9	391794	283013	532578	165363
[truncated: 55 more columns]

## Sheet: sens_data
setting	wtp_thresh	1_gdp				setting	prev_lb	prev_ub	prev_pe	hbe_lb	hbe_ub	hbe_pe	fac_lb	fac_ub	fac_pe	bd_lb	bd_ub	bd_pe	supc_lb	supc_ub	supc_pe	com_lb	com_ub	com_pe	deliv_lb	deliv_ub	deliv_pe	outr_lb	outr_pe	dism_lb	dism_ub	dism_pe
Afghanistan	0	516.748				Afghanistan	67.5352	-17.8443	17.0956	61.462	-8.95306	17.0956	17.0956	17.0956	17.0956	17.0956	17.0956	17.0956	-3.65258	58.592	17.0956	17.0956	17.0956	17.0956	17.0544	17.292	17.0956	4.21104	17.0956	103.136	-432.594	17.0956
Albania	3113.61	5246.29				Albania	-43.2079	-63.6437	-53.9456	-26.3418	-68.925	-53.9456	-53.9456	-53.9456	-53.9456	-53.9456	-53.9456	-53.9456	-76.9889	-7.85897	-53.9456	-53.9456	-53.9456	-53.9456	-53.9645	-53.8554	-53.9456	-68.0107	-53.9456	35.4405	-427.296	-53.9456
Algeria	5078.51	3306.86				Algeria	39.6197	-24.851	2.52335	31.4534	-26.257	2.52335	2.52335	2.52335	2.52335	2.52335	2.52335	2.52335	-36.7733	81.1167	2.52335	2.52335	2.52335	2.52335	2.43724	2.93405	2.52335	-3.96684	2.52335	88.1007	-375.567	2.52335
Angola	0	1776.17				Argentina	1199.24	467.041	750.956	1050.49	576.363	750.956	750.956	750.956	750.956	750.956	750.956	750.956	442.671	1367.53	750.956	750.956	750.956	750.956	750.114	754.971	750.956	749.075	750.956	881.286	286.856	750.956
Argentina	6941.68	8579.02				Armenia	584.689	28.4741	198.406	302.705	136.129	198.406	198.406	198.406	198.406	198.406	198.406	198.406	120.068	355.084	198.406	198.406	198.406	198.406	198.337	198.738	198.406	134.75	198.406	286.104	-196.456	198.406
Armenia	1335.98	4266.02				Azerbaijan	289.074	17.6886	120.102	218.619	72.0583	120.102	120.102	120.102	120.102	120.102	120.102	120.102	57.3891	245.527	120.102	120.102	120.102	120.102	120.039	120.401	120.102	62.1013	120.102	230.117	-318.478	120.102
Azerbaijan	1675.68	4221.41				Belarus	-75.1125	-113.717	-97.7037	-79.2858	-110.962	-97.7037	-97.7037	-97.7037	-97.7037	-97.7037	-97.7037	-97.7037	-113.08	-66.951	-97.7037	-97.7037	-97.7037	-97.7037	-97.7241	-97.6066	-97.7037	-110.071	-97.7037	7.82284	-516.504	-97.7037
Bangladesh	147.853	1961.61				Belize	79.9893	-4.21391	33.5395	98.1153	3.21369	33.5395	33.5395	33.5395	33.5395	33.5395	33.5395	33.5395	-45.8586	192.336	33.5395	33.5395	33.5395	33.5395	33.4737	33.8533	33.5395	33.3735	33.5395	132.196	-382.262	33.5395
Belarus	4577.44	6424.15				Benin	47.4777	2.57599	24.6568	109.999	-14.4853	24.6568	24.6568	24.6568	24.6568	24.6568	24.6568	24.6568	7.34913	59.2722	24.6568	24.6568	24.6568	24.6568	24.6284	24.7923	24.6568	-30.5228	24.6568	121.972	-467.4	24.6568
Belize	3960.74	4115.18				Bhutan	131.736	43.6649	82.5175	142.102	49.0467	82.5175	82.5175	82.5175	82.5175	82.5175	82.5175	82.5175	6.54097	234.47	82.5175	82.5175	82.5175	82.5175	82.4593	82.7947	82.5175	64.3151	82.5175	169.927	-326.893	82.5175
Benin	194.014	1291.04				Brazil	261.615	189.679	221.989	328.645	160.256	221.989	221.989	221.989	221.989	221.989	221.989	221.989	129.124	407.721	221.989	221.989	221.989	221.989	221.657	223.577	221.989	221.051	221.989	301.181	-154.089	221.989
Bhutan	0	3000.78				Bulgaria	176.995	73.9952	119.317	205.697	64.1823	119.317	119.317	119.317	119.317	119.317	119.317	119.317	50.9551	256.04	119.317	119.317	119.317	119.317	119.177	119.986	119.317	64.9967	119.317	231.586	-316.808	119.317
Bolivia (Plurinational State of)	2467.35	3133.1				Cabo Verde	302.18	99.3308	178.3	333.449	114.595	178.3	178.3	178.3	178.3	178.3	178.3	178.3	87.783	359.333	178.3	178.3	178.3	178.3	178.238	178.596	178.3	127.496	178.3	266.409	-225.693	178.3
Bosnia and Herzegovina	0	6079.74				Cambodia	-47.1614	-67.8962	-58.4205	-32.4114	-71.6294	-58.4205	-58.4205	-58.4205	-58.4205	-58.4205	-58.4205	-58.4205	-78.1045	-19.0523	-58.4205	-58.4205	-58.4205	-58.4205	-58.4425	-58.3155	-58.4205	-63.0843	-58.4205	22.358	-467.263	-58.4205
Botswana	2795.31	6404.9				China	-100.395	-107.831	-104.375	-91.9098	-112.251	-104.375	-104.375	-104.375	-104.375	-104.375	-104.375	-104.375	-113.657	-85.8121	-104.375	-104.375	-104.375	-104.375	-104.421	-104.157	-104.375	-107.027	-104.375	-13.9182	-490.791	-104.375
Brazil	8145.97	6796.84				Colombia	65.3762	-12.0908	21.433	93.1247	-12.6304	21.433	21.433	21.433	21.433	21.433	21.433	21.433	-46.2338	156.767	21.433	21.433	21.433	21.433	21.312	22.0101	21.433	20.9982	21.433	147.981	-429.452	21.433
Bulgaria	5782.1	10079.2				Costa Rica	1782.4	392.637	855.667	1185.56	679.582	855.667	855.667	855.667	855.667	855.667	855.667	855.667	453.638	1659.73	855.667	855.667	855.667	855.667	854.874	859.45	855.667	854.415	855.667	966.178	446.901	855.667
Burkina Faso	166.111	857.933				Cuba	874.725	103.105	325.628	487.897	245.656	325.628	325.628	325.628	325.628	325.628	325.628	325.628	142.343	692.2	325.628	325.628	325.628	325.628	325.303	327.181	325.628	324.97	325.628	427.999	-71.1541	325.628
Burundi	113.659	238.991				Côte d'Ivoire	23.8404	-13.0529	4.48737	92.1215	-33.0131	4.48737	4.48737	4.48737	4.48737	4.48737	4.48737	4.48737	-15.6564	44.775	4.48737	4.48737	4.48737	4.48737	4.43846	4.72063	4.48737	-48.2533	4.48737	114.328	-543.365	4.48737
Cabo Verde	2643.7	3064.27				Djibouti	2152.77	-58.1912	240.509	371.036	137.761	240.509	240.509	240.509	240.509	240.509	240.509	240.509	165.315	390.896	240.509	240.509	240.509	240.509	240.389	241.08	240.509	152.847	240.509	331.732	-203.469	240.509
Cambodia	249.78	1543.67				Dominica	1715.01	43.1356	431.508	625.3	329.551	431.508	431.508	431.508	431.508	431.508	431.508	431.508	163.391	967.742	431.508	431.508	431.508	431.508	431.377	432.132	431.508	431.15	431.508	540.122	7.07858	431.508
Cameroon	123.229	1537.13				Dominican Republic (the)	801.33	-77.4822	129.538	235.291	86.4867	129.538	129.538	129.538	129.538	129.538	129.538	129.538	23.8033	341.007	129.538	129.538	129.538	129.538	129.368	130.35	129.538	129.089	129.538	232.67	-291.746	129.538
Central African Republic (the)	0	492.796				Ecuador	460.35	-110.425	19.5893	81.4084	-10.9118	19.5893	19.5893	19.5893	19.5893	19.5893	19.5893	19.5893	-39.1586	137.085	19.5893	19.5893	19.5893	19.5893	19.4794	20.1135	19.5893	19.213	19.5893	125.742	-395.155	19.5893
Chad	140.047	659.27				Egypt	60.1513	19.1457	38.6136	90.4139	7.98631	38.6136	38.6136	38.6136	38.6136	38.6136	38.6136	38.6136	-9.28734	134.416	38.6136	38.6136	38.6136	38.6136	38.4716	39.2909	38.6136	28.6982	38.6136	131.951	-377.078	38.6136
China	5159.59	10434.8				El Salvador	1768.89	96.6871	560.194	815.267	445.061	560.194	560.194	560.194	560.194	560.194	560.194	560.194	329.408	1021.77	560.194	560.194	560.194	560.194	559.622	562.926	560.194	558.628	560.194	674.121	114.739	560.194
Colombia	8721.71	5334.56				Fiji	155.089	67.7245	108.083	195.951	57.9258	108.083	108.083	108.083	108.083	108.083	108.083	108.083	1.94029	320.369	108.083	108.083	108.083	108.083	108.023	108.372	108.083	100.858	108.083	207.421	-343.512	108.083
Comoros	237.088	1420.66				Georgia	312.943	158.989	229.719	345.233	163.21	229.719	229.719	229.719	229.719	229.719	229.719	229.719	145.328	398.501	229.719	229.719	229.719	229.719	229.642	230.083	229.719	159.85	229.719	316.113	-166.812	229.719
Congo (the Democratic Republic of the)	60.6589	543.95				Grenada	2629.9	65.7624	688.805	952.455	523.249	688.805	688.805	688.805	688.805	688.805	688.805	688.805	293.039	1480.34	688.805	688.805	688.805	688.805	688.567	689.943	688.805	688.312	688.805	812.705	229.91	688.805
Congo (the)	1557.59	1846.13				Guatemala	1447.54	680.152	985.909	1349.17	794.543	985.909	985.909	985.909	985.909	985.909	985.909	985.909	636.274	1685.18	985.909	985.909	985.909	985.909	985.329	988.674	985.909	983.494	985.909	1070.13	596.893	985.909
Costa Rica	17696.9	12140.9				Guyana	1327.64	-97.0082	127.3	227.866	83.2623	127.3	127.3	127.3	127.3	127.3	127.3	127.3	11.7382	358.422	127.3	127.3	127.3	127.3	127.19	127.823	127.3	126.997	127.3	226.538	-316.881	127.3
Côte d'Ivoire	231.107	2325.72				Honduras	1833.17	-3.13254	387.811	562.738	303.515	387.811	387.811	387.811	387.811	387.811	387.811	387.811	220.472	722.489	387.811	387.811	387.811	387.811	387.569	388.968	387.811	386.757	387.811	469.222	4.49498	387.811
Cuba	0	9477.85				India	59.5271	24.7297	40.9354	90.5033	15.5118	40.9354	40.9354	40.9354	40.9354	40.9354	40.9354	40.9354	20.0467	82.7127	40.9354	40.9354	40.9354	40.9354	40.8637	41.2772	40.9354	5.99938	40.9354	125.076	-373.583	40.9354
Djibouti	0	3425.48				Indonesia	-98.223	-104.774	-101.482	-89.7854	-108.262	-101.482	-101.482	-101.482	-101.482	-101.482	-101.482	-101.482	-107.913	-88.6195	-101.482	-101.482	-101.482	-101.482	-101.518	-101.311	-101.482	-104.506	-101.482	-16.744	-506.909	-101.482
Dominica	8352.21	7003.86				Iran (Islamic Republic of)	122.904	73.0655	97.6667	160.859	49.6077	97.6667	97.6667	97.6667	97.6667	97.6667	97.6667	97.6667	20.695	251.61	97.6667	97.6667	97.6667	97.6667	97.5554	98.1977	97.6667	86.2132	97.6667	202.002	-314.761	97.6667
Dominican Republic (the)	8352.21	7268.2				Iraq	293.912	-19.6021	72.416	130.8	38.2067	72.416	72.416	72.416	72.416	72.416	72.416	72.416	16.597	184.054	72.416	72.416	72.416	72.416	72.3196	72.8757	72.416	61.7174	72.416	157.19	-335.572	72.416
Ecuador	5747.73	5600.39				Kazakhstan	120.393	-33.9473	21.8614	79.0965	-16.3427	21.8614	21.8614	21.8614	21.8614	21.8614	21.8614	21.8614	-24.5123	114.609	21.8614	21.8614	21.8614	21.8614	21.7767	22.2658	21.8614	-14.4033	21.8614	135.243	-421.213	21.8614
Egypt	1245.75	3569.21				Kiribati	-96.6206	-110.08	-104.118	-89.9359	-114.922	-104.118	-104.118	-104.118	-104.118	-104.118	-104.118	-104.118	-124.117	-64.1184	-104.118	-104.118	-104.118	-104.118	-104.124	-104.086	-104.118	-105.448	-104.118	-8.08027	-547.352	-104.118
El Salvador	3359.24	3798.64				Korea (the Democratic People's Republic of)	368.549	-125.966	-90.628	-77.9519	-99.2005	-90.628	-90.628	-90.628	-90.628	-90.628	-90.628	-90.628	-102.505	-66.8747	-90.628	-90.628	-90.628	-90.628	-90.6476	-90.5343	-90.628	-93.4639	-90.628	-10.1129	-484.416	-90.628
Equatorial Guinea	0	7143.24				Kyrgyzstan	392.308	-89.9549	23.7149	70.0173	-4.64396	23.7149	23.7149	23.7149	23.7149	23.7149	23.7149	23.7149	-4.06221	79.2691	23.7149	23.7149	23.7149	23.7149	23.6961	23.8046	23.7149	-10.1419	23.7149	101.853	-370.293	23.7149
Eritrea	141.618	642.508				Lao People's Democratic Republic (the)	-99.9123	-113.89	-107.646	-86.0707	-117.769	-107.646	-107.646	-107.646	-107.646	-107.646	-107.646	-107.646	-120.402	-82.1334	-107.646	-107.646	-107.646	-107.646	-107.682	-107.472	-107.646	-112.179	-107.646	-2.1584	-568.099	-107.646
Eswatini	1758	3424.28				Lebanon	197.034	111.602	151.756	230.319	91.4591	151.756	151.756	151.756	151.756	151.756	151.756	151.756	48.2737	358.72	151.756	151.756	151.756	151.756	151.627	152.369	151.756	139.039	151.756	264.161	-260.877	151.756
Ethiopia	198.049	936.34				Malaysia	205.203	117.421	158.274	250.861	84.8824	158.274	158.274	158.274	158.274	158.274	158.274	158.274	45.2125	384.398	158.274	158.274	158.274	158.274	158.032	159.429	158.274	144.227	158.274	271.561	-274.059	158.274
Fiji	0	5057.63				Maldives	2561.43	-74.2626	205.291	301.931	138.411	205.291	205.291	205.291	205.291	205.291	205.291	205.291	71.021	473.832	205.291	205.291	205.291	205.291	205.211	205.676	205.291	198.252	205.291	276.368	-142.236	205.291
Gabon	2811.11	6881.72				Marshall Islands (the)	-25.5124	-55.3255	-41.9434	-12.2257	-60.4172	-41.9434	-41.9434	-41.9434	-41.9434	-41.9434	-41.9434	-41.9434	-77.9045	29.9788	-41.9434	-41.9434	-41.9434	-41.9434	-41.9613	-41.8577	-41.9434	-44.5698	-41.9434	41.4549	-425.519	-41.9434
Gambia (the)	257.716	773.002				Mexico	172.153	82.4993	125.729	236.253	71.6091	125.729	125.729	125.729	125.729	125.729	125.729	125.729	27.178	322.832	125.729	125.729	125.729	125.729	125.4	127.302	125.729	124.97	125.729	261.497	-338.693	125.729
Georgia	1121.94	4266.69				Micronesia (Federated States of)	4.8275	-60.9897	-30.962	8.08313	-59.4248	-30.962	-30.962	-30.962	-30.962	-30.962	-30.962	-30.962	-78.7379	64.5897	-30.962	-30.962	-30.962	-30.962	-31.0183	-30.6938	-30.962	-36.1219	-30.962	73.5907	-489.841	-30.962
Ghana	432.347	2205.53				Moldova (the Republic of)	-18.0614	-60.4159	-41.1979	-0.869353	-65.7675	-41.1979	-41.1979	-41.1979	-41.1979	-41.1979	-41.1979	-41.1979	-70.7801	17.9665	-41.1979	-41.1979	-41.1979	-41.1979	-41.228	-41.0545	-41.1979	-66.987	-41.1979	71.0055	-488.682	-41.1979
Grenada	0	9261.55				Mongolia	-45.26	-67.228	-57.105	-33.3302	-73.664	-57.105	-57.105	-57.105	-57.105	-57.105	-57.105	-57.105	-78.6511	-14.0128	-57.105	-57.105	-57.105	-57.105	-57.1321	-56.9757	-57.105	-71.216	-57.105	29.6381	-476.536	-57.105
Guatemala	1512.59	4603.34				Morocco	144.156	83.8764	111.303	169.714	63.8411	111.303	111.303	111.303	111.303	111.303	111.303	111.303	35.5404	262.828	111.303	111.303	111.303	111.303	111.176	111.909	111.303	100.77	111.303	197.814	-272.552	111.303
Guinea	133.615	1194.04				Myanmar	-76.0807	-91.3309	-84.2815	-67.5071	-95.634	-84.2815	-84.2815	-84.2815	-84.2815	-84.2815	-84.2815	-84.2815	-96.6127	-59.619	-84.2815	-84.2815	-84.2815	-84.2815	-84.2998	-84.1943	-84.2815	-88.3561	-84.2815	0.470539	-515.007	-84.2815
Guinea-Bissau	65.4326	727.52				Namibia	302.419	203.467	249.49	411.543	153.722	249.49	249.49	249.49	249.49	249.49	249.49	249.49	150.082	448.308	249.49	249.49	249.49	249.49	249.408	249.882	249.49	158.497	249.49	375.249	-277.038	249.49
Guyana	1969.09	6955.94				Nauru	-108.374	-112.562	-110.574	-103.602	-114.908	-110.574	-110.574	-110.574	-110.574	-110.574	-110.574	-110.574	-115.621	-100.48	-110.574	-110.574	-110.574	-110.574	-110.592	-110.487	-110.574	-112.083	-110.574	-28.0717	-488.683	-110.574
Haiti	165.262	1272.37				North Macedonia	481.724	-71.1863	75.3084	139.232	30.1472	75.3084	75.3084	75.3084	75.3084	75.3084	75.3084	75.3084	18.5175	188.89	75.3084	75.3084	75.3084	75.3084	75.2478	75.5976	75.3084	35.3305	75.3084	172.297	-333.968	75.3084
Honduras	2242.59	2389.01				Palestine, State of	98.0368	9.70521	51.384	102.71	18.0015	51.384	51.384	51.384	51.384	51.384	51.384	51.384	0.3278	153.497	51.384	51.384	51.384	51.384	51.2796	51.8821	51.384	41.4291	51.384	141.079	-347.98	51.384
India	328.194	1927.71				Papua New Guinea	-109.842	-120.325	-115.176	-100.656	-124.235	-115.176	-115.176	-115.176	-115.176	-115.176	-115.176	-115.176	-123.75	-98.0276	-115.176	-115.176	-115.176	-115.176	-115.208	-115.021	-115.176	-119.03	-115.176	-15.1366	-590.282	-115.176
Indonesia	669.831	3869.59				Peru	92.4864	33.6778	58.2087	123.848	18.4318	58.2087	58.2087	58.2087	58.2087	58.2087	58.2087	58.2087	-7.27764	189.181	58.2087	58.2087	58.2087	58.2087	58.0566	58.9341	58.2087	57.7327	58.2087	158.315	-348.626	58.2087
Iran (Islamic Republic of)	0	2422.48				Philippines (the)	-74.9213	-85.8067	-80.8036	-62.0869	-91.5182	-80.8036	-80.8036	-80.8036	-80.8036	-80.8036	-80.8036	-80.8036	-89.151	-64.1088	-80.8036	-80.8036	-80.8036	-80.8036	-80.8572	-80.5479	-80.8036	-86.1189	-80.8036	3.80843	-485.037	-80.8036
Iraq	0	4145.86				Romania	-36.5565	-60.7402	-49.9153	-10.6142	-74.276	-49.9153	-49.9153	-49.9153	-49.9153	-49.9153	-49.9153	-49.9153	-76.1617	2.57729	-49.9153	-49.9153	-49.9153	-49.9153	-50.006	-49.4831	-49.9153	-77.3362	-49.9153	68.706	-485.314	-49.9153
Jamaica	2977.98	4664.53				Saint Lucia	1937.16	-1.69446	441.246	639.758	330.827	441.246	441.246	441.246	441.246	441.246	441.246	441.246	165.06	993.617	441.246	441.246	441.246	441.246	441.06	442.131	441.246	440.841	441.246	561.055	1.38312	441.246
Jordan	6103.3	4282.77				Saint Vincent and the Grenadines	1957.19	33.9571	493.83	719.403	379.005	493.83	493.83	493.83	493.83	493.83	493.83	493.83	189.473	1102.54	493.83	493.83	493.83	493.83	493.676	494.567	493.83	493.424	493.83	615.247	35.3361	493.83
Kazakhstan	5011.2	9122.23				Samoa	-12.2971	-84.4488	-57.2198	-31.1318	-75.5674	-57.2198	-57.2198	-57.2198	-57.2198	-57.2198	-57.2198	-57.2198	-77.4387	-16.7821	-57.2198	-57.2198	-57.2198	-57.2198	-57.2986	-56.8439	-57.2198	-63.5581	-57.2198	34.3802	-462.425	-57.2198
Kenya	586.739	1878.58				Senegal	80.7194	44.5912	61.7374	148.438	14.9643	61.7374	61.7374	61.7374	61.7374	61.7374	61.7374	61.7374	38.6381	107.936	61.7374	61.7374	61.7374	61.7374	61.7036	61.8985	61.7374	4.15407	61.7374	147.78	-368.528	61.7374
Kiribati	0	1653.54				Serbia	397.08	214.273	290.813	413.58	199.68	290.813	290.813	290.813	290.813	290.813	290.813	290.813	182.236	507.967	290.813	290.813	290.813	290.813	290.652	291.579	290.813	209.603	290.813	392.258	-116.379	290.813
Korea (the Democratic People's Republic of)	0	1833.19				Solomon Islands	-87.3423	-97.8834	-93.0668	-78.0533	-101.545	-93.0668	-93.0668	-93.0668	-93.0668	-93.0668	-93.0668	-93.0668	-108.232	-62.7364	-93.0668	-93.0668	-93.0668	-93.0668	-93.0806	-93.0013	-93.0668	-95.0647	-93.0668	-6.98992	-492.431	-93.0668
Kyrgyzstan	878.726	1173.61				Suriname	1833.05	-38.0392	343.269	509.652	254.407	343.269	343.269	343.269	343.269	343.269	343.269	343.269	129.339	771.13	343.269	343.269	343.269	343.269	343.145	343.863	343.269	342.784	343.269	451.745	-95.88	343.269
Lao People's Democratic Republic (the)	0	2629.71				São Tomé and Principe	1743.19	-19.091	289.328	464.617	195.096	289.328	289.328	289.328	289.328	289.328	289.328	289.328	171.131	525.722	289.328	289.328	289.328	289.328	289.269	289.608	289.328	221.193	289.328	369.95	-114.997	289.328
Lebanon	7007.4	4649.55				Tajikistan	28.0429	-37.6241	-11.5677	28.1665	-31.0334	-11.5677	-11.5677	-11.5677	-11.5677	-11.5677	-11.5677	-11.5677	-31.5104	28.3177	-11.5677	-11.5677	-11.5677	-11.5677	-11.5788	-11.5149	-11.5677	-38.8192	-11.5677	66.9604	-408.594	-11.5677
Lesotho	647.789	875.353				Thailand	-20.57	-42.4273	-31.4682	5.49778	-51.4418	-31.4682	-31.4682	-31.4682	-31.4682	-31.4682	-31.4682	-31.4682	-64.6407	34.8766	-31.4682	-31.4682	-31.4682	-31.4682	-31.5353	-31.1485	-31.4682	-37.1011	-31.4682	57.3286	-416.967	-31.4682
Liberia	0	632.936				Timor-Leste	-40.7903	-75.4805	-60.4296	-35.4936	-76.0646	-60.4296	-60.4296	-60.4296	-60.4296	-60.4296	-60.4296	-60.4296	-84.7017	-11.8854	-60.4296	-60.4296	-60.4296	-60.4296	-60.4474	-60.3446	-60.4296	-64.4725	-60.4296	25.0174	-478.352	-60.4296
Libya	0	3699.29				Tonga	-78.0239	-98.1711	-88.8731	-69.6766	-104.033	-88.8731	-88.8731	-88.8731	-88.8731	-88.8731	-88.8731	-88.8731	-115.448	-35.7241	-88.8731	-88.8731	-88.8731	-88.8731	-88.8893	-88.7959	-88.8731	-90.9883	-88.8731	11.3089	-522.504	-88.8731
Madagascar	82.8251	471.491				Tunisia	10.1907	-20.5024	-6.58148	23.4198	-34.9607	-6.58148	-6.58148	-6.58148	-6.58148	-6.58148	-6.58148	-6.58148	-52.2454	84.7464	-6.58148	-6.58148	-6.58148	-6.58148	-6.65496	-6.23106	-6.58148	-11.7815	-6.58148	85.7823	-401.542	-6.58148
Malawi	155.438	636.821				Turkey	-80.4123	-101.785	-92.148	-64.4313	-111.171	-92.148	-92.148	-92.148	-92.148	-92.148	-92.148	-92.148	-126.989	-22.4663	-92.148	-92.148	-92.148	-92.148	-92.2246	-91.7827	-92.148	-96.277	-92.148	40.8885	-547.465	-92.148
Malaysia	6115.69	10412.3				Turkmenistan	2076.97	-92.6379	215.042	332.602	143.379	215.042	215.042	215.042	215.042	215.042	215.042	215.042	114.261	416.604	215.042	215.042	215.042	215.042	214.916	215.64	215.042	150.745	215.042	323.013	-248.163	215.042
Maldives	0	6924.11				Tuvalu	108.125	9.8439	48.6606	109.399	10.903	48.6606	48.6606	48.6606	48.6606	48.6606	48.6606	48.6606	-33.3295	212.641	48.6606	48.6606	48.6606	48.6606	48.6393	48.762	48.6606	45.5629	48.6606	135.964	-342.217	48.6606
Mali	83.1169	862.453				Ukraine	339.291	121.011	210.607	314.928	142.192	210.607	210.607	210.607	210.607	210.607	210.607	210.607	188.939	253.942	210.607	210.607	210.607	210.607	210.413	211.53	210.607	100.904	210.607	301.785	-204.059	210.607
Marshall Islands (the)	0	4129.85				Uzbekistan	-4.7557	-35.044	-21.3983	13.8562	-40.6105	-21.3983	-21.3983	-21.3983	-21.3983	-21.3983	-21.3983	-21.3983	-39.3146	14.4342	-21.3983	-21.3983	-21.3983	-21.3983	-21.4197	-21.2963	-21.3983	-47.221	-21.3983	58.5603	-416.477	-21.3983
Mauritania	280.028	1701.99				Vanuatu	-121.999	-132.429	-127.785	-113.173	-136.569	-127.785	-127.785	-127.785	-127.785	-127.785	-127.785	-127.785	-144.29	-94.7751	-127.785	-127.785	-127.785	-127.785	-127.8	-127.716	-127.785	-129.445	-127.785	-15.5947	-587.88	-127.785
Mauritius	4676.3	8627.84				Venezuela (Bolivarian Republic of)	-80.1486	-118.156	-101.41	-58.9361	-120.117	-101.41	-101.41	-101.41	-101.41	-101.41	-101.41	-101.41	-133.224	-37.7814	-101.41	-101.41	-101.41	-101.41	-101.683	-100.105	-101.41	-101.736	-101.41	46.7733	-614.391	-101.41
Mexico	7842.76	8329.27				Viet Nam	-99.4159	-102.872	-101.19	-94.7724	-104.902	-101.19	-101.19	-101.19	-101.19	-101.19	-101.19	-101.19	-104.576	-94.418	-101.19	-101.19	-101.19	-101.19	-101.204	-101.121	-101.19	-102.886	-101.19	-27.4265	-467.334	-101.19
Micronesia (Federated States of)	0	3565.29				Zambia	248.94	138.971	187.19	345.152	121.686	187.19	187.19	187.19	187.19	187.19	187.19	187.19	140.71	280.149	187.19	187.19	187.19	187.19	187.154	187.36	187.19	96.4262	187.19	279.991	-282.648	187.19
Moldova (the Republic of)	2012.61	4547.06				AFRO	23.5827	-15.5421	2.96069	56.8227	-28.3089	2.96069	2.96069	2.96069	2.96069	2.96069	2.96069	2.96069	-20.6182	50.1184	2.96069	2.96069	2.96069	2.96069	2.91937	3.1578	2.96069	-33.4146	2.96069	96.8528	-448.382	2.96069
Mongolia	1846.74	4060.95				AMRO	232.066	42.5659	143.814	244.525	90.8286	143.814	143.814	143.814	143.814	143.814	143.814	143.814	49.8651	331.712	143.814	143.814	143.814	143.814	143.537	145.134	143.814	143.109	143.814	252.428	-280.615	143.814
Montenegro	0	7677.15				EMRO	105.503	12.4421	56.3522	110.451	21.172	56.3522	56.3522	56.3522	56.3522	56.3522	56.3522	56.3522	2.56271	163.931	56.3522	56.3522	56.3522	56.3522	56.2422	56.877	56.3522	45.6089	56.3522	149.497	-358.464	56.3522
Morocco	1202.69	3009.25				EURO	11.4771	-65.3727	-25.6557	15.6873	-51.2303	-25.6557	-25.6557	-25.6557	-25.6557	-25.6557	-25.6557	-25.6557	-57.0505	37.1338	-25.6557	-25.6557	-25.6557	-25.6557	-25.7134	-25.381	-25.6557	-50.3024	-25.6557	81.9292	-454.558	-25.6557
Mozambique	226.034	448.544				SEARO	-8.90541	-49.1304	-23.7533	9.10789	-41.4073	-23.7533	-23.7533	-23.7533	-23.7533	-23.7533	-23.7533	-23.7533	-39.3094	7.35885	-23.7533	-23.7533	-23.7533	-23.7533	-23.8084	-23.4909	-23.7533	-43.2843	-23.7533	60.5837	-436.264	-23.7533
Myanmar	0	1467.6				WPRO	-97.9619	-105.645	-102.056	-89.1973	-110.049	-102.056	-102.056	-102.056	-102.056	-102.056	-102.056	-102.056	-111.365	-83.4377	-102.056	-102.056	-102.056	-102.056	-102.099	-101.85	-102.056	-104.893	-102.056	-12.7387	-491.61	-102.056
Namibia	4048.45	4179.28				All LMICs	-47.3564	-72.85	-58.7788	-32.4837	-74.0574	-58.7788	-58.7788	-58.7788	-58.7788	-58.7788	-58.7788	-58.7788	-76.2272	-23.882	-58.7788	-58.7788	-58.7788	-58.7788	-58.8367	-58.5026	-58.7788	-69.2876	-58.7788	32.4995	-468.457	-58.7788
Nauru	0	10580.3
Nepal	265.604	1155.14
Nicaragua	2450.84	1905.26				setting	prev_lb	prev_ub	prev_pe	hbe_lb	hbe_ub	hbe_pe	fac_lb	fac_ub	fac_pe	bd_lb	bd_ub	bd_pe	supc_lb	supc_ub	supc_pe	com_lb	com_ub	com_pe	deliv_lb	deliv_ub	deliv_pe	outr_lb	outr_pe	dism_lb	dism_ub	dism_pe
Niger (the)	107.567	567.67				Afghanistan	91.1712	-3.81044	35.059	84.415	6.08076	35.059	37.3868	193.749	35.059	19.0413	366.048	35.059	7.74926	89.6784	35.059	35.9718	33.747	35.059	34.9903	35.3864	35.059	21.7341	35.059	121.1	-414.631	35.059
Nigeria	239.074	2097.09				Albania	-71.9263	-86.3054	-79.4816	-60.059	-90.0214	-79.4816	-64.4823	-79.6924	-79.4816	-56.5369	-79.4816	-79.4816	-233.138	227.831	-79.4816	-77.337	-82.564	-79.4816	-79.707	-78.4064	-79.4816	-81.3504	-79.4816	9.90448	-452.832	-79.4816
North Macedonia	5074.77	5917.26				Algeria	164.323	54.025	100.858	150.352	51.6196	100.858	137.701	98.6955	100.858	7.03567	100.858	100.858	-162.114	626.802	100.858	109.267	88.7706	100.858	99.737	106.203	100.858	98.9648	100.858	186.435	-277.233	100.858
Pakistan	151.689	1188.86				Argentina	2063.09	877.37	1337.14	1822.21	1054.41	1337.14	935.996	1308.8	1337.14	871.62	1423.81	1337.14	-493.118	4997.66	1337.14	1388.04	1263.99	1337.14	1327.62	1382.55	1337.14	1336.82	1337.14	1467.47	873.041	1337.14
Palestine, State of	0	3239.73				Armenia	446.521	-3.58687	133.928	218.33	83.5309	133.928	197.765	134.769	133.928	186.515	133.435	133.928	-384.177	1170.14	133.928	143.549	120.101	133.928	133.076	137.994	133.928	129.219	133.928	221.625	-260.934	133.928
Papua New Guinea	0	2757.22				Azerbaijan	233.869	-4.91908	85.1929	171.877	42.9201	85.1929	133.448	79.0102	85.1929	118.667	84.4678	85.1929	-327.607	910.792	85.1929	93.8762	72.7124	85.1929	84.4406	88.7808	85.1929	62.3525	85.1929	195.208	-353.387	85.1929
Paraguay	4614.73	5001.07				Belarus	-93.179	-123.91	-111.163	-96.5013	-121.718	-111.163	-98.3091	-110.655	-111.163	-105.872	-111.178	-111.163	-213.319	93.1485	-111.163	-109.283	-113.866	-111.163	-111.409	-109.992	-111.163	-111.297	-111.163	-5.63663	-529.964	-111.163
Peru	4727.66	6126.87				Belize	52.3825	-21.9005	11.4051	68.3731	-15.348	11.4051	32.015	-1.40154	11.4051	31.715	-7.35948	11.4051	-305.201	644.617	11.4051	14.1173	7.50684	11.4051	10.9417	13.6154	11.4051	11.3063	11.4051	110.062	-404.397	11.4051
Philippines (the)	794.858	3298.83				Benin	48.709	3.54041	25.7525	111.602	-13.6223	25.7525	26.0133	30.8953	25.7525	24.908	54.6946	25.7525	3.66433	69.9287	25.7525	26.096	25.2587	25.7525	25.7087	25.9609	25.7525	-28.3628	25.7525	123.068	-466.304	25.7525
Romania	7656.29	12896.1				Bhutan	118.154	34.4749	71.3898	128.003	39.5883	71.3898	80.2639	38.7104	71.3898	82.2553	57.0722	71.3898	-192.048	598.266	71.3898	74.0622	67.5489	71.3898	71.0524	72.9992	71.3898	49.3063	71.3898	158.799	-338.02	71.3898
Russian Federation (the)	6400.66	10126.7				Brazil	661.736	515.932	581.42	797.597	456.294	581.42	302.419	573.07	581.42	289.423	684.861	581.42	79.7559	1584.75	581.42	604.061	548.879	581.42	578.313	596.24	581.42	581.173	581.42	660.612	205.342	581.42
Rwanda	270.42	797.856				Bulgaria	101.902	21.0409	56.621	124.434	13.3373	56.621	112.756	58.1526	56.621	97.944	56.5177	56.621	-397.53	964.924	56.621	64.8778	44.7535	56.621	54.8803	64.923	56.621	54.9552	56.621	168.89	-379.504	56.621
Saint Lucia	0	8804.56				Cabo Verde	183.214	34.8532	92.61	206.084	46.017	92.61	116.242	45.4015	92.61	177.347	71.5681	92.61	-426.526	1130.88	92.61	97.9738	84.9006	92.61	91.9513	95.7515	92.61	21.0776	92.61	180.719	-311.383	92.61
Saint Vincent and the Grenadines	0	7278.02				Cambodia	5.97358	-27.6492	-12.2837	29.8917	-33.7029	-12.2837	-9.82458	-4.70968	-12.2837	-57.7969	3.58085	-12.2837	-117.743	198.634	-12.2837	-8.79538	-17.2976	-12.2837	-12.4943	-11.2795	-12.2837	-17.4915	-12.2837	68.4947	-421.127	-12.2837
Samoa	0	4067.84				China	-63.5251	-77.4193	-70.9621	-47.6714	-85.6771	-70.9621	-73.2311	-71.3824	-70.9621	-84.1265	-70.8821	-70.9621	-132.563	52.2402	-70.9621	-68.3609	-74.7008	-70.9621	-71.5264	-68.2708	-70.9621	-70.9935	-70.9621	19.4952	-457.378	-70.9621
São Tomé and Principe	0	2157.84				Colombia	255.436	120.296	178.778	303.843	119.355	178.778	118.192	177.073	178.778	48.1169	187.573	178.778	-251.783	1039.9	178.778	191.553	160.416	178.778	177.297	185.839	178.778	178.726	178.778	305.326	-272.107	178.778
Senegal	359.981	1471.83				Costa Rica	1872.3	418.499	902.865	1247.96	718.666	902.865	962.282	899.908	902.865	858.755	911.8	902.865	-1463.3	5635.19	902.865	936.335	854.759	902.865	894.245	943.977	902.865	902.489	902.865	1013.38	494.099	902.865
Serbia	0	7720.51				Cuba	1050.66	147.395	407.882	597.834	314.266	407.882	520.315	410.882	407.882	375.249	407.882	407.882	-811.013	2845.67	407.882	428.286	378.554	407.882	403.778	427.452	407.882	407.875	407.882	510.252	11.0991	407.882
Sierra Leone	117.176	509.377				Côte d'Ivoire	27.7406	-9.86218	8.0154	97.3347	-30.2061	8.0154	10.5819	9.59903	8.0154	4.63473	33.2985	8.0154	-29.2519	82.5501	8.0154	9.01614	6.57704	8.0154	7.88385	8.64282	8.0154	-47.8625	8.0154	117.856	-539.837	8.0154
Solomon Islands	0	2250.6				Djibouti	2033.58	-62.8427	220.384	344.15	122.958	220.384	240.622	177.458	220.384	239.705	191.433	220.384	-21.5239	704.2	220.384	224.751	214.108	220.384	219.74	223.457	220.384	137.387	220.384	311.608	-223.594	220.384
Somalia	0	313.872				Dominica	848.788	-53.7706	155.891	260.51	100.85	155.891	239.783	145.405	155.891	421.094	155.891	155.891	-1641.67	3751.02	155.891	167.048	139.855	155.891	154.358	163.204	155.891	155.758	155.891	264.506	-268.538	155.891
South Africa	2797.24	5655.87				Dominican Republic (the)	1011.64	-59.3195	192.963	321.838	140.5	192.963	155.658	206.282	192.963	136.311	230.343	192.963	-295.04	1168.97	192.963	201.85	180.192	192.963	191.531	199.795	192.963	192.763	192.963	296.096	-228.32	192.963
South Sudan	0	1119.65				Ecuador	628.208	-96.0957	68.8902	147.338	30.1849	68.8902	45.6393	127.107	68.8902	23.0391	170.234	68.8902	-101.719	410.108	68.8902	72.8005	63.2698	68.8902	68.3589	71.4238	68.8902	68.5927	68.8902	175.043	-345.854	68.8902
Sri Lanka	1617.81	3680.67				Egypt	205.619	136.024	169.065	256.981	117.085	169.065	163.566	202.67	169.065	40.9015	223.914	169.065	-75.1294	657.455	169.065	178.241	155.878	169.065	167.785	175.169	169.065	159.434	169.065	262.403	-246.626	169.065
Sudan (the)	333.225	595.468				El Salvador	2925.74	258.647	997.924	1404.75	814.291	997.924	746.686	1085.42	997.924	596.581	1187.39	997.924	-151.195	3296.16	997.924	1032.01	948.927	997.924	992.602	1023.31	997.924	997.253	997.924	1111.85	552.468	997.924
Suriname	0	4916.61				Fiji	78.1851	12.2605	42.7148	109.019	4.86642	42.7148	90.6986	42.2196	42.7148	100.981	42.7148	42.7148	-664.919	1457.98	42.7148	49.8312	32.4864	42.7148	42.0009	46.1195	42.7148	41.8213	42.7148	142.052	-408.88	42.7148
Syrian Arab Republic (the)	0	1334.37				Georgia	229.497	104.027	161.671	255.814	107.467	161.671	231.229	162.886	161.671	215.553	161.224	161.671	-396.877	1278.77	161.671	172.241	146.479	161.671	160.699	166.307	161.671	157.225	161.671	248.065	-234.86	161.671
Tajikistan	363.941	859.138				Grenada	1427.27	-43.0472	314.215	465.396	219.282	314.215	516.686	257.369	314.215	672.448	254.872	314.215	-2025.39	4993.43	314.215	327.45	295.192	314.215	311.759	325.93	314.215	313.995	314.215	438.114	-144.68	314.215
Tanzania, the United Republic of	285.522	1076.47				Guatemala	1566.83	741.606	1070.41	1461.04	864.618	1070.41	1089.05	1604.98	1070.41	992.969	2146.17	1070.41	562.805	2085.61	1070.41	1076.29	1061.95	1070.41	1069.26	1075.88	1070.41	1067.93	1070.41	1154.63	681.392	1070.41
Thailand	5527.68	7186.87				Guyana	1298.03	-98.201	121.632	220.193	78.4735	121.632	133.69	109.534	121.632	126.902	116.079	121.632	-261.805	888.507	121.632	125.457	116.135	121.632	121.012	124.591	121.632	121.395	121.632	220.871	-322.548	121.632
Timor-Leste	0	1442.73				Honduras	2279.89	25.9563	505.813	720.524	402.345	505.813	491.38	715.362	505.813	392.218	835.908	505.813	77.0335	1363.37	505.813	514.735	492.989	505.813	504.812	510.586	505.813	504.757	505.813	587.224	122.497	505.813
Togo	138.17	914.951				India	82.7833	43.875	61.9951	117.419	33.568	61.9951	61.7529	148.927	61.9951	42.4485	219.609	61.9951	26.1937	133.598	61.9951	63.4899	59.8467	61.9951	61.8202	62.8293	61.9951	27.4872	61.9951	146.136	-352.523	61.9951
Tonga	0	4624.82				Indonesia	-83.3759	-92.4352	-87.8822	-71.7084	-97.2581	-87.8822	-89.2167	-61.8033	-87.8822	-101.035	-49.6117	-87.8822	-104.306	-55.0348	-87.8822	-87.0761	-89.0409	-87.8822	-88.0256	-87.1985	-87.8822	-91.0609	-87.8822	-3.14433	-493.309	-87.8822
Tunisia	3695.41	3521.59				Iran (Islamic Republic of)	285.181	206.914	245.548	344.785	170.076	245.548	253.353	250.274	245.548	102.836	260.363	245.548	-231.384	1199.41	245.548	259.077	226.102	245.548	244.152	252.208	245.548	240.301	245.548	349.883	-166.88	245.548
Turkey	9798.36	8536.43				Iraq	343.631	-6.0087	96.6123	161.724	58.4613	96.6123	90.6541	184.348	96.6123	74.799	267.172	96.6123	-0.843694	291.524	96.6123	98.4245	94.0076	96.6123	96.3774	97.7324	96.6123	86.6213	96.6123	181.387	-311.376	96.6123
Turkmenistan	1862.4	7612.04				Kazakhstan	58.1633	-63.587	-19.5628	25.5866	-49.6998	-19.5628	18.5152	-18.8009	-19.5628	14.111	-20.5595	-19.5628	-321.932	585.176	-19.5628	-14.1731	-27.3095	-19.5628	-20.5715	-14.7518	-19.5628	-22.7333	-19.5628	93.8184	-462.638	-19.5628
Tuvalu	0	4143.11				Kiribati	-104.236	-115.911	-110.739	-98.4377	-120.111	-110.739	-106.074	-116.393	-110.739	-104.26	-113.898	-110.739	-208.339	84.4612	-110.739	-109.851	-112.015	-110.739	-110.795	-110.471	-110.739	-112.058	-110.739	-14.7018	-553.974	-110.739
Uganda	144.793	822.028				Korea (the Democratic People's Republic of)	859.339	-120.859	-50.8135	-25.6877	-67.8054	-50.8135	-40.2285	-52.6929	-50.8135	-89.8327	-50.8135	-50.8135	-130.961	109.482	-50.8135	-47.9981	-54.8599	-50.8135	-51.0584	-49.6452	-50.8135	-52.6454	-50.8135	29.7016	-444.601	-50.8135
Ukraine	1501.99	3726.93				Kyrgyzstan	370.582	-91.5521	17.3734	61.7433	-9.80182	17.3734	41.035	18.0301	17.3734	21.8679	17.3255	17.3734	-166.002	384.125	17.3734	22.4812	10.032	17.3734	17.1438	18.4688	17.3734	15.792	17.3734	95.5114	-376.634	17.3734
Uzbekistan	1128.39	1750.7				Lao People's Democratic Republic (the)	-90.3804	-106.341	-99.2111	-74.5747	-110.771	-99.2111	-97.9634	-60.5549	-99.2111	-107.183	-31.6536	-99.2111	-120.622	-56.3888	-99.2111	-98.6855	-99.9667	-99.2111	-99.2968	-98.8028	-99.2111	-104.021	-99.2111	6.27615	-559.665	-99.2111
Vanuatu	0	2870.09				Lebanon	349.107	228.485	285.179	396.104	200.045	285.179	205.132	270.371	285.179	233.696	287.368	285.179	-393.732	1643	285.179	301.333	261.961	285.179	283.574	292.836	285.179	284.879	285.179	397.584	-127.454	285.179
Venezuela (Bolivarian Republic of)	4852.65	16055.6				Malaysia	264.914	163.286	210.583	317.774	125.615	210.583	284.938	210.36	210.583	164.512	210.583	210.583	-542.87	1717.49	210.583	224.415	190.702	210.583	207.662	224.514	210.583	209.107	210.583	323.869	-221.751	210.583
Viet Nam	1557.19	2785.72				Maldives	1572.07	-89.6858	86.5672	147.496	44.4007	86.5672	132.151	78.6783	86.5672	201.754	86.5672	86.5672	-815.848	1891.4	86.5672	93.5361	76.5506	86.5672	85.5644	91.3495	86.5672	83.2074	86.5672	157.644	-260.96	86.5672
Yemen	249.862	758.145				Marshall Islands (the)	-39.4613	-65.4238	-53.7701	-27.8906	-69.8578	-53.7701	-43.2458	-60.3885	-53.7701	-42.1283	-54.4491	-53.7701	-287.379	413.448	-53.7701	-51.2901	-57.3346	-53.7701	-53.9711	-52.8113	-53.7701	-56.5893	-53.7701	29.6282	-437.345	-53.7701
Zambia	531.901	985.132				Mexico	319.63	194.863	255.025	408.836	179.708	255.025	164.544	340.563	255.025	141.392	455.29	255.025	-65.655	896.385	255.025	264.391	241.564	255.025	253.18	263.825	255.025	254.532	255.025	390.792	-209.397	255.025
Zimbabwe	239.67	1214.51				Micronesia (Federated States of)	9.12267	-58.3574	-27.5711	12.4606	-56.753	-27.5711	-25.7034	-24.9605	-27.5711	-30.8069	-14.4011	-27.5711	-141.73	200.746	-27.5711	-26.334	-29.3492	-27.5711	-27.7768	-26.5899	-27.5711	-32.3769	-27.5711	76.9816	-486.45	-27.5711
						Moldova (the Republic of)	-43.7783	-79.14	-63.0949	-29.4247	-83.6081	-63.0949	-38.8372	-62.5772	-63.0949	-45.7943	-63.3871	-63.0949	-257.711	326.138	-63.0949	-59.2211	-68.6629	-63.0949	-63.4592	-61.358	-63.0949	-64.8852	-63.0949	49.1084	-510.579	-63.0949
						Mongolia	-71.097	-87.1008	-79.7262	-62.4061	-91.7894	-79.7262	-64.512	-80.1005	-79.7262	-59.1685	-79.92	-79.7262	-222.387	205.596	-79.7262	-77.5929	-82.7923	-79.7262	-80.0684	-78.0938	-79.7262	-81.9498	-79.7262	7.01692	-499.158	-79.7262
						Morocco	161.643	97.6166	126.748	188.79	76.3358	126.748	123.308	189.282	126.748	113.059	262.622	126.748	3.4861	373.272	126.748	128.247	124.593	126.748	126.459	128.126	126.748	116.777	126.748	213.259	-257.107	126.748
						Myanmar	-74.1538	-89.8681	-82.6041	-65.3192	-94.3021	-82.6041	-82.4473	-60.7858	-82.6041	-83.926	-12.648	-82.6041	-96.7575	-54.2973	-82.6041	-82.502	-82.7508	-82.6041	-82.6279	-82.4907	-82.6041	-86.8	-82.6041	2.14794	-513.33	-82.6041
						Namibia	254.729	165.239	206.862	353.42	120.25	206.862	239.13	145.97	206.862	248.071	158.953	206.862	-154.83	930.246	206.862	212.256	199.108	206.862	206.371	209.202	206.862	121.957	206.862	332.621	-319.666	206.862
						Nauru	-86.5428	-94.5921	-90.7707	-77.3722	-99.0998	-90.7707	-84.2522	-90.8201	-90.7707	-108.483	-90.7707	-90.7707	-124.419	-23.4735	-90.7707	-89.2842	-92.9074	-90.7707	-90.9822	-89.7624	-90.7707	-90.9574	-90.7707	-8.26858	-468.88	-90.7707
						North Macedonia	326.133	-91.0696	19.4691	67.7033	-14.6076	19.4691	63.1669	19.6689	19.4691	66.9368	18.9171	19.4691	-355.577	769.561	19.4691	25.4992	10.802	19.4691	18.7258	23.0139	19.4691	15.6923	19.4691	116.457	-389.807	19.4691
						Palestine, State of	304.349	140.343	217.728	313.026	155.747	217.728	276.295	218.176	217.728	81.237	217.728	217.728	-122.234	897.654	217.728	230.587	199.246	217.728	216.424	223.948	217.728	217.056	217.728	307.424	-181.635	217.728
						Papua New Guinea	-107.55	-118.501	-113.122	-97.9542	-122.586	-113.122	-112.987	-88.5636	-113.122	-114.792	-44.963	-113.122	-123.25	-92.8663	-113.122	-113.003	-113.293	-113.122	-113.166	-112.913	-113.122	-117.057	-113.122	-13.0827	-588.228	-113.122
						Peru	195.686	112.457	147.174	240.072	90.8793	147.174	117.067	226.862	147.174	61.8878	268.391	147.174	-79.1994	599.922	147.174	153.539	138.027	147.174	146.288	151.403	147.174	146.779	147.174	247.281	-259.661	147.174
						Philippines (the)	-62.9897	-75.9569	-69.9969	-47.7007	-82.7607	-69.9969	-70.3198	-20.3779	-69.9969	-79.9976	16.631	-69.9969	-83.8867	-42.2173	-69.9969	-69.3895	-70.87	-69.9969	-70.1189	-69.4154	-69.9969	-75.2668	-69.9969	14.6151	-474.231	-69.9969
						Romania	-49.4062	-71.4338	-61.574	-25.7766	-83.7629	-61.574	-41.5399	-65.1064	-61.574	-50.3604	-62.1317	-61.574	-230.422	276.122	-61.574	-57.5815	-67.3125	-61.574	-62.62	-56.5856	-61.574	-74.4226	-61.574	57.0473	-496.972	-61.574
						Saint Lucia	1008.69	-80.713	168.167	279.708	106.124	168.167	376.459	189.834	168.167	274.514	165.887	168.167	-1655.35	3815.2	168.167	180.592	150.308	168.167	166.013	178.44	168.167	168.16	168.167	287.976	-271.696	168.167
						Saint Vincent and the Grenadines	1030.6	-61.184	199.877	327.93	134.693	199.877	331.067	174.288	199.877	482.004	180.799	199.877	-1733	4065.63	199.877	211.758	182.801	199.877	198.194	207.905	199.877	199.713	199.877	321.294	-258.617	199.877
						Samoa	39.1675	-60.9293	-23.1543	13.0379	-48.6081	-23.1543	-27.0124	18.2367	-23.1543	-56.311	37.7247	-23.1543	-86.1588	102.855	-23.1543	-20.851	-26.4648	-23.1543	-23.554	-21.248	-23.1543	-29.7637	-23.1543	68.4457	-428.359	-23.1543
						Senegal	92.634	54.5621	72.6307	163.996	23.3412	72.6307	80.4516	67.7477	72.6307	61.8877	85.0349	72.6307	-16.7101	251.312	72.6307	76.3267	67.3184	72.6307	72.408	73.6926	72.6307	9.94579	72.6307	158.674	-357.635	72.6307
						Serbia	273.297	131.265	190.733	286.116	119.927	190.733	271.105	188.526	190.733	282.602	190.733	190.733	-533.862	1639.92	190.733	203.121	172.927	190.733	188.78	200.049	190.733	176.986	190.733	292.177	-216.459	190.733
						Solomon Islands	-83.3883	-94.7467	-89.5567	-73.3791	-98.6917	-89.5567	-89.3434	-84.8961	-89.5567	-92.9335	-79.5264	-89.5567	-128.748	-11.1746	-89.5567	-89.0117	-90.3399	-89.5567	-89.612	-89.2928	-89.5567	-91.504	-89.5567	-3.47976	-488.921	-89.5567
						Suriname	1676.89	-48.2793	303.292	456.698	221.359	303.292	345.429	264.742	303.292	341.392	271.678	303.292	-568.316	2046.51	303.292	311.416	291.615	303.292	302.423	307.435	303.292	302.933	303.292	411.767	-135.858	303.292
						São Tomé and Principe	1146.28	-55.0434	155.201	274.692	90.964	155.201	217.692	119.573	155.201	286.289	132.722	155.201	-544.498	1554.6	155.201	162.745	144.356	155.201	154.598	158.076	155.201	103.804	155.201	235.823	-249.125	155.201
						Tajikistan	37.4046	-32.1764	-4.567	37.5355	-25.1929	-4.567	13.2426	-11.2482	-4.567	-11.5238	-4.567	-4.567	-140.043	266.385	-4.567	-0.359887	-10.6139	-4.567	-4.70689	-3.89982	-4.567	-29.2488	-4.567	73.9611	-401.593	-4.567
						Thailand	30.8412	-0.422635	15.2528	68.1274	-13.3166	15.2528	42.4757	14.9475	15.2528	-26.8868	15.2528	15.2528	-205.946	457.651	15.2528	20.8013	7.27788	15.2528	14.4579	19.0438	15.2528	14.5043	15.2528	104.05	-370.246	15.2528
						Timor-Leste	-29.6404	-68.2615	-51.5052	-23.7435	-68.9118	-51.5052	-49.922	-32.6726	-51.5052	-60.1864	-12.4588	-51.5052	-103.919	53.3219	-51.5052	-50.7099	-52.6482	-51.5052	-51.5641	-51.2239	-51.5052	-56.4525	-51.5052	33.9418	-469.428	-51.5052
						Tonga	-89.3987	-106.675	-98.702	-82.2408	-111.701	-98.702	-85.8562	-99.1309	-98.702	-89.6233	-98.702	-98.702	-276.119	256.133	-98.702	-96.6168	-101.699	-98.702	-98.8896	-97.8069	-98.702	-99.098	-98.702	1.48002	-532.333	-98.702
						Tunisia	61.0817	20.3745	38.8373	78.6269	1.19907	38.8373	11.0896	34.3347	38.8373	9.61075	41.4827	38.8373	-251.068	618.648	38.8373	45.1899	29.7068	38.8373	37.9648	42.9984	38.8373	38.4471	38.8373	131.201	-356.123	38.8373
						Turkey	-33.7401	-63.4603	-50.0597	-11.5171	-76.5134	-50.0597	-24.6102	-51.372	-50.0597	-89.987	-50.0597	-50.0597	-283.032	415.886	-50.0597	-44.7122	-57.7457	-50.0597	-51.0055	-45.549	-50.0597	-51.1229	-50.0597	82.9768	-505.377	-50.0597
						Turkmenistan	1419.83	-115.214	102.476	185.653	51.773	102.476	173.101	104.668	102.476	146.847	102.476	102.476	-567.742	1442.91	102.476	112.264	88.4084	102.476	100.957	109.721	102.476	101.847	102.476	210.447	-360.729	102.476
						Tuvalu	-16.8942	-65.3529	-46.2139	-16.266	-64.8307	-46.2139	-23.6473	-51.947	-46.2139	46.4113	-46.2139	-46.2139	-598.742	1058.84	-46.2139	-43.1417	-50.6295	-46.2139	-46.4654	-45.0142	-46.2139	-48.0386	-46.2139	41.0892	-437.092	-46.2139
						Ukraine	458.64	186.612	298.27	428.278	213.009	298.27	244.821	299.784	298.27	224.116	322.158	298.27	179.541	535.727	298.27	311.498	279.256	298.27	296.327	307.536	298.27	268.881	298.27	389.448	-116.396	298.27
						Uzbekistan	-3.2011	-33.8631	-20.0491	15.6404	-39.4982	-20.0491	-1.1616	-19.6314	-20.0491	-21.0759	-20.0388	-20.0491	-138.807	217.466	-20.0491	-16.1348	-25.6751	-20.0491	-20.3064	-18.8221	-20.0491	-21.1522	-20.0491	59.9096	-415.128	-20.0491
						Vanuatu	-121.501	-132.033	-127.344	-112.59	-136.213	-127.344	-126.609	-127.522	-127.344	-127.763	-124.755	-127.344	-164.389	-53.2543	-127.344	-126.987	-127.857	-127.344	-127.393	-127.108	-127.344	-128.851	-127.344	-15.1535	-587.439	-127.344
						Venezuela (Bolivarian Republic of)	32.8907	-35.2607	-5.23265	70.927	-38.7763	-5.23265	-84.8991	-1.9065	-5.23265	-82.4749	53.1346	-5.23265	-149.518	283.337	-5.23265	1.09661	-14.3297	-5.23265	-7.55606	5.84824	-5.23265	-5.36256	-5.23265	142.95	-518.214	-5.23265
						Viet Nam	-80.8291	-87.3091	-84.1551	-72.1233	-91.114	-84.1551	-90.6615	-76.6803	-84.1551	-100.509	-73.0682	-84.1551	-99.3242	-53.817	-84.1551	-83.1335	-85.6235	-84.1551	-84.272	-83.5977	-84.1551	-85.3169	-84.1551	-10.3918	-450.299	-84.1551
						Zambia	262.698	148.956	198.829	362.211	131.078	198.829	225.739	178.481	198.829	187.224	203.301	198.829	-51.2085	698.905	198.829	207.732	186.034	198.829	198.47	200.545	198.829	99.4946	198.829	291.631	-271.009	198.829
						AFRO	36.7155	-5.33756	14.5501	72.4434	-19.0598	14.5501	17.0389	21.8975	14.5501	3.26421	36.8768	14.5501	-58.1312	159.913	14.5501	16.833	11.2688	14.5501	14.3334	15.5836	14.5501	-22.0313	14.5501	108.442	-436.792	14.5501
						AMRO	406.582	134.307	279.781	424.483	203.651	279.781	198.963	370.379	279.781	154.759	448.59	279.781	-55.0712	949.485	279.781	289.655	265.589	279.781	278.075	287.919	279.781	279.316	279.781	388.395	-144.648	279.781
						EMRO	175.202	56.5762	112.549	181.51	67.7044	112.549	103.26	201.927	112.549	58.4197	249.978	112.549	-33.3747	404.398	112.549	116.607	106.718	112.549	112.059	114.889	112.549	101.99	112.549	205.694	-302.267	112.549
						EURO	18.4081	-61.4303	-20.1688	22.782	-46.7379	-20.1688	-2.45719	-21.2091	-20.1688	-25.3863	-19.7924	-20.1688	-220.263	380.02	-20.1688	-15.2413	-27.2511	-20.1688	-20.8409	-16.9636	-20.1688	-26.588	-20.1688	87.4162	-449.071	-20.1688
						SEARO	9.34574	-36.5956	-7.61219	29.9189	-27.7749	-7.61219	-7.96482	51.8944	-7.61219	-22.7638	95.6742	-7.61219	-35.8432	48.8498	-7.61219	-6.4989	-9.21233	-7.61219	-7.75652	-6.92388	-7.61219	-27.1538	-7.61219	76.7248	-420.123	-7.61219
						WPRO	-64.5149	-78.0769	-71.7409	-49.0442	-85.8501	-71.7409	-80.3867	-67.7953	-71.7409	-100.623	-64.7904	-71.7409	-124.284	33.3445	-71.7409	-69.4993	-74.9626	-71.7409	-72.1844	-69.6257	-71.7409	-73.016	-71.7409	17.576	-461.296	-71.7409
						All LMICs	-21.056	-53.3797	-35.5386	-2.19867	-54.9105	-35.5386	-40.9068	-2.9721	-35.5386	-57.8352	15.2716	-35.5386	-85.1646	63.7134	-35.5386	-33.754	-38.1037	-35.5386	-35.8099	-34.2449	-35.5386	-45.3211	-35.5386	55.7397	-445.217	-35.5386
